# Supplementary material for: Genome-Wide Association Mapping of Anther Extrusion in Hexaploid Spring Wheat
Source: PLoS One. 2016 May 18;11(5):e0155494. doi: 10.1371/journal.pone.0155494 (PMC4871436; doi:10.1371/journal.pone.0155494)
Supplement: S1 Table — (XLSX) [file pone.0155494.s007.xlsx]

## Sheet: S1 List of Accessions
S1 Table. The AM germplasm panel including their country of origin.
Sr. No.	GAT Acc.	GAT Acc. No.	Botanical name	Origin		Country	No. of Accessions		Continent	No. of accessions
1	TRI	403	T. aestivum L. var. lutescens	USA		USA	7		North America	10
2	TRI	2513	T. aestivum L. var. lutescens	China		China	7		South America	10
3	TRI	2619	T. aestivum L. var. suberythrospermum	Nepal		Nepal	5		Asia	31
4	TRI	2656	T. aestivum L. var. milturum	India		India	5		Europe	57
5	TRI	2679	T. aestivum L. var. aestivum	India		Afghanistan	3		Australia	1
6	TRI	2835	T. aestivum L. var. meridionale	Afghanistan		Portugal	7		Unknown	2
7	TRI	2889	T. aestivum L. var. lutescens	Nepal		Germany	4
8	TRI	3126	T. aestivum L. var. milturum	Portugal		New Zealand	1
9	TRI	3242	T. aestivum L. var. lutescens	USA		United Kingdom	2
10	TRI	3438	T. aestivum L. var. ferrugineum	Germany		Uruguay	3
11	TRI	3477	T. aestivum L. var. lutescens	New Zealand		Canada	3
12	TRI	3492	T. aestivum L.	Nepal		France	3
13	TRI	3511	T. aestivum L. var. lutescens	Portugal		Italy	15
14	TRI	3513	T. aestivum L. var. lutescens	United Kingdom		USSR	1
15	TRI	3526	T. aestivum L. var. lutescens	Portugal		Austria	2
16	TRI	3564	T. aestivum L. var. ferrugineum	Portugal		Chile	3
17	TRI	3569	T. aestivum L. var. lutescens	Uruguay		Sweden	3
18	TRI	3570	T. aestivum L. var. aestivum	India		Estonia	1
19	TRI	3631	T. aestivum L. var. lutescens	Canada		Argentina	2
20	TRI	3633	T. aestivum L. var. lutescens	Canada		Spain	2
21	TRI	3664	T. aestivum L. var. lutescens	Germany		Bulgaria	1
22	TRI	3831	T. aestivum L. var. ferrugineum	Portugal		Iran	9
23	TRI	3839	T. aestivum L. var. ferrugineum	France		Cyprus	5
24	TRI	3842	T. aestivum L. var. milturum	Portugal		Greece	12
25	TRI	3874	T. aestivum L. var. milturum	Italy		Mexico	1
26	TRI	3881	T. aestivum L. var. ferrugineum	Italy		Brazil	1
27	TRI	3895	T. aestivum L. var. aureum	France		Japan	1
28	TRI	3925	T. aestivum L. var. aestivum	Uruguay		Unknown	2
29	TRI	3926	T. aestivum L. var. aestivum	Uruguay
30	TRI	3929	T. aestivum L. var. pyrothrix	China
31	TRI	3931	T. aestivum L. var. subhostianum	China
32	TRI	3955	T. aestivum L.	Nepal
33	TRI	3964	T. aestivum L. var. aestivum	Nepal
34	TRI	3987	T. aestivum L. var. pyrothrix	India
35	TRI	4013	T. aestivum L. var. aestivum	Italy
36	TRI	4041	T. aestivum L. var. ferrugineum	Canada
37	TRI	4042	T. aestivum L. var. lutescens	China
38	TRI	4056	T. aestivum L. var. villosum	India
39	TRI	4081	T. aestivum L. var. ferrugineum	Portugal
40	TRI	4112	T. aestivum L. var. fulvocinereumcompactoides	Afghanistan
41	TRI	4113	T. aestivum L. var. ferrugineum	Afghanistan
42	TRI	4116	T. aestivum L. var. aureum	Italy
43	TRI	4117	T. aestivum L. var. aestivum	Italy
44	TRI	4118	T. aestivum L. var. aestivum	Italy
45	TRI	4126	T. aestivum L. var. milturum	Italy
46	TRI	4130	T. aestivum L. var. milturum	Italy
47	TRI	4141	T. aestivum L. var. aestivum	Italy
48	TRI	4144	T. aestivum L. var. aestivum	Italy
49	TRI	4145	T. aestivum L. var. aestivum	Italy
50	TRI	4148	T. aestivum L. var. aestivum	Italy
51	TRI	4149	T. aestivum L. var. aestivum	Italy
52	TRI	4171	T. aestivum L. var. aestivum	Italy
53	TRI	4540	T. aestivum L. var. melanopogon	USSR
54	TRI	4545	T. aestivum L. var. aestivum	Austria
55	TRI	4547	T. aestivum L. var. milturum	Chile
56	TRI	4549	T. aestivum L. var. lutescens	Chile
57	TRI	4551	T. aestivum L. var. leucospermum	Chile
58	TRI	4563	T. aestivum L. var. milturum	Italy
59	TRI	4919	T. aestivum L. var. graecum	Austria
60	TRI	4940	T. aestivum L. var. aestivum	USA
61	TRI	4942	T. aestivum L. var. ferrugineum	USA
62	TRI	4943	T. aestivum L. var. lutescens	Sweden
63	TRI	5262	T. aestivum L. var. lutescens	Estonia
64	TRI	5304	T. aestivum L. var. ferrugineum	Sweden
65	TRI	5310	T. aestivum L. var. aestivum	France
66	TRI	5315	T. aestivum L. var. ferrugineum	Argentina
67	TRI	5325	T. aestivum L. var. ferrugineum	Argentina
68	TRI	5332	T. aestivum L. var. ferrugineum	USA
69	TRI	5333	T. aestivum L. var. ferrugineum	Spain
70	TRI	5342	T. aestivum L. var. aestivum	Germany
71	TRI	5357	T. aestivum L. var. aestivum	United Kingdom
72	TRI	5386	T. aestivum L. var. aestivum	Bulgaria
73	TRI	5425	T. aestivum L. var. aestivum	Spain
74	TRI	5426	T. aestivum L. var. ferrugineum	Sweden
75	TRI	5438	T. aestivum L. var. aestivum	USA
76	TRI	5603	T. aestivum L. var. submeridionale	Iran
77	TRI	5645	T. aestivum L. var. aureum	Iran
78	TRI	5653	T. aestivum L. var. aestivum	Iran
79	TRI	5692	T. aestivum L. var. aestivum	Iran
80	TRI	5984	T. aestivum L. var. delfii	Iran
81	TRI	6094	T. aestivum L. var. subgraecum	Iran
82	TRI	6108	T. aestivum L. var. graecum	Iran
83	TRI	6129	T. aestivum L. var. graecum	Iran
84	TRI	6148	T. aestivum L. var. aestivum	Iran
85	TRI	10296	T. aestivum L. var. lutescens	Mexico
86	TRI	10297	T. aestivum L. var. aestivum	Brazil
87	TRI	10311	T. aestivum L. var. aestivum	Japan
88	TRI	10336	T. aestivum L. var. variabile	China
89	TRI	10338	T. aestivum L. var. hostianum	China
90	TRI	10340	T. aestivum L. var. leucospermum	China
91	TRI	10591	T. aestivum L. var. aestivum	Cyprus
92	TRI	10593	T. aestivum L. var. murinumcompactoides	Cyprus
93	TRI	10620	T. aestivum L. var. murinumcompactoides	Cyprus
94	TRI	10625	T. aestivum L. var. aestivum	Cyprus
95	TRI	10654	T. aestivum L. var. murinumcompactoides	Cyprus
96	TRI	10688	T. aestivum L. var. aestivum	Greece
97	TRI	10692	T. aestivum L. var. ferrugineum	Greece
98	TRI	10693	T. aestivum L. var. aestivum	Greece
99	TRI	10697	T. aestivum L. var. ferrugineum	Greece
100	TRI	10702	T. species (Population)	Unknown
101	TRI	10703	T. aestivum L. var. lutescens	Greece
102	TRI	10704	T. aestivum L. var. lutescens	Greece
103	TRI	10705	T. aestivum L. var. aestivum	Greece
104	TRI	10707	T. species (Population)	Unknown
105	TRI	10709	T. aestivum L. var. aestivum	Greece
106	TRI	10710	T. aestivum L. var. lutescens	Greece
107	TRI	10780	T. aestivum L. var. aestivum	Greece
108	TRI	10781	T. aestivum L. var. lutescens	Greece
109	TRI	10785	T. aestivum L. var. aestivum	Greece
110	TRI	11020	T. aestivum L. var. lutescens	USA
111	TRI	11082	T. aestivum L. var. lutescens	Germany
