# Supplementary material for: Genome-Wide Association Mapping of Anther Extrusion in Hexaploid Spring Wheat
Source: PLoS One. 2016 May 18;11(5):e0155494. doi: 10.1371/journal.pone.0155494 (PMC4871436; doi:10.1371/journal.pone.0155494)
Supplement: S2 Table — The AE performance in each growing year and the respective BLUE values are also given. (XLSX) [file pone.0155494.s008.xlsx]

## Sheet: Gel Results and Pheno Ave.
S2 Table. Allelic variation across the AM germplasm panel, based on PCR amplicons obtained from Ppd-D1, three Vrn-1 genes and two Rht-1 genes. The AE performance in each growing year and the respective BLUE values are also given.
Accession No.	Ppd-D1 wildtype	Ppd-D1a mutant	Vrn-A1		Vrn-B1		Vrn-D1		Rht B1		Rht D1		Average of four replications
	day length sensitive (414 bp)	day length neutral (288 bp)	dominant (≈700 bp)	recessive (≈500 bp)	dominant (709 bp)	recessive (1149 bp)	dominant (1671 bp)	recessive (997 bp)	Wild Type	Mutant	Wild Type	Mutant	AE_2013	AE_2014	AE_2015	AE_BLUE values
TRI11082	1		1		1			1	1		1		19.9375	20.125	22.7	20.92
TRI3831	1			1	1			1	1		1		19.3125	20	22.6	20.64
TRI10705		1	1			1		1	1		1		21	18.625	21.7	20.44
TRI2679	9	9		1	1		1		1		1		18.75	19.3125	20.52	19.53
TRI10703		1	1			1		1	1		1		20.75	15.0625	22.6	19.47
TRI3874	1			1	1			1	1		1		16	18.875	23.1	19.33
TRI3569	1			1	1			1	1		1		14.125	20.3125	22.1	18.85
TRI10707		1	1			1		1	1		1		17.875	15	23.4	18.76
TRI4041	1		1		1			1	1		1		14.625	19.0625	22.4	18.7
TRI3570	1			1		1	1		1		1		17.125	15.875	23	18.67
TRI5332	1		1		1			1	1		1		17.75	15.125	22.7	18.53
TRI10709		1	1			1		1	1		1		16.75	15.625	23.2	18.53
TRI10311	1		1		1	1		1	1	1	1		15.25	19.0625	21.1	18.47
TRI10336	1		1		1			1	1		1		18.8125	12.5625	22.8	18.06
TRI3925	1			1		1		1	1		1		15.8125	15.5625	22.5	17.96
TRI10710		1	1			1		1	1		1		13.5625	18.5	21.3	17.79
TRI5386	1			1	1			1	1		1		13.5	16.8125	22.9	17.74
TRI4013	1			1	1			1	1		1		14	15.125	23	17.38
TRI5425	1			1	1			1	1		1		12.8125	16.5	22.8	17.37
TRI4919	1		1	1	1			1	1		1		13.3125	16.1875	22.1	17.2
TRI3633	1		1		1			1	1		1		15.375	12.9375	23.2	17.17
TRI4563		1		1	1		1		1		1		14.6875	16.8125	19.8	17.1
TRI3631	1		1		1			1	1		1		16.125	12.25	22.9	17.09
TRI5692	1		1	1	1			1	1		1		12.4375	16.5	21.6	16.85
TRI2619	1			1		1	1		1		1		14.875	13.9375	21.4	16.74
TRI3987	1			1	1	1		1	1		1		12.3125	15.625	21.2	16.38
TRI5342	1		1		1			1	1		1		14.625	12.875	21.5	16.33
TRI10702		1	1			1		1	1		1		14.3125	12.875	21.75	16.31
TRI2656	1			1		1		1	1		1		13.0625	14.6875	20.7	16.15
TRI3564	1			1	1			1	1		1		15.5625	10.5625	21.9	16.01
TRI5653	1			1		1	1		1		1		11.25	14.0625	22.6	15.97
TRI3438	1		1		1			1	1		1		9.4375	17.75	20.6	15.93
TRI5438	1		1		1			1	1		1		12.4375	13.25	21.7	15.8
TRI5603	1			1		1	1		1		1		10.5	13.75	22.8	15.68
TRI5325	1			1	1			1	1		1		14.8125	11.125	20.9	15.61
TRI4081	1			1	1			1	1		1		14.75	9.6875	22	15.48
TRI10591	1			1	1			1	1		1		12.5625	13.25	20.5	15.44
TRI3926	1			1		1		1	1		1		10.9375	12.8125	21.7	15.15
TRI4148	1			1	1			1	1		1		10.75	14.1875	20.3	15.08
TRI4141	1			1	1			1	1		1		10.625	11.9375	22.2	14.92
TRI3126		1		1		1	1		1		1		12.5	9.6875	22.5	14.9
TRI10340	1			1	1	1		1	1		1		11.875	12.625	20.2	14.9
TRI10338	1			1	1	1		1	1		1		14.0625	9.6875	20.7	14.82
TRI5304	1		1		1			1	9	9	1		12.6875	11.8125	19.8	14.77
TRI2889	1			1	1			1	1		1		11.375	11.125	21.7	14.73
TRI10780	1			1	1			1	1		1		13.625	10.8125	19.5	14.65
TRI4940	1		1		1			1	1		1		11.8125	8.125	23.7	14.55
TRI2513	1		1		1			1	1		1		13.3125	8.1875	22.1	14.53
TRI4942	1		1		1			1	1		1		10.375	12.5625	18.8	13.91
TRI10688	1			1	1			1	1		1		14.125	12.3125	15.2	13.88
TRI10692	1			1	1			1	1		1		7.375	12.125	21.6	13.7
TRI4145	1			1	1			1	1		1		6.125	12.75	22	13.63
TRI3964	1		1			1		1	1		1		10.125	10.0625	20.6	13.6
TRI10785		1		1	1			1	1		1		10.5	12	18.2	13.57
TRI6094		1		1		1	1		1		1		7.1875	10.8125	22.2	13.4
TRI3955	1			1		1	1		1		1		10.125	8.875	21.1	13.37
TRI403	1		1		1			1	1		1		10.25	10.125	18.9	13.09
TRI4042	1		1			1		1	1		1		9.875	9.3125	19.3	12.83
TRI3513	1			1	1			1	1		1		11	9.125	18.2	12.78
TRI4126	1			1	1			1	1		1		9.5	7.4375	21.4	12.78
TRI4943	1		1			1		1	1		1		9.125	8.875	20	12.67
TRI5426	1		1		1			1	1		1		7.25	13.125	17.6	12.66
TRI5333	1			1	1			1	1		1		9.25	7.5625	21	12.6
TRI10697	1			1	1			1	1		1		4.375	12.5625	20.8	12.58
TRI4545	1		1			1		1	1		1		10.375	5.4375	21.8	12.54
TRI4149	1			1	1			1	1		1		10.5	8.4375	17.8	12.25
TRI10693	1			1	1			1	1		1		4.5	9.125	22.8	12.14
TRI4112	1		1		1			1	1		1		10.1875	7.5625	18.6	12.12
TRI10625	1			1	1			1	1		1		11.25	11.375	13.7	12.11
TRI11020	1		1		1			1	1		1		8.25	8.9375	19.1	12.1
TRI10781		1	1			1		1	1		1		8.8125	8.875	18.2	11.96
TRI3492	1			1		1		1	1		1		8.1875	9.125	18.3	11.87
TRI3881	1			1	1			1	1		1		10.8125	7.5	17.3	11.87
TRI6108		1		1	1	1	1		1	1	1		5.8125	7.375	22.4	11.86
TRI4130	1			1	1			1	1		1		7	7.8125	20.3	11.7
TRI4540	1		1		1			1	1		1		6.6875	9.1875	18.4	11.43
TRI6148	1		1		1			1	1		1		8	7.0625	18.9	11.32
TRI4056	1			1	1			1	1		1		6.8125	9.6875	16.8	11.1
TRI10296		1		1		1		1		1		1	9.6875	7.1875	15.6	10.83
TRI3839	1			1	1			1	1		1		8.1875	10.6875	13.4	10.76
TRI3929	1			1		1	1		1		1		6.75	5.375	19.9	10.68
TRI2835	1			1		1		1	1		1		4.8125	9.3125	17.1111	10.41
TRI4116	1			1	1			1	1		1		2.375	7.4375	21.2	10.34
TRI5315	1			1	1			1	1		1		6.4375	5.375	19	10.27
TRI5262	1		1		1			1	1		1		4.375	4.125	21.6	10.03
TRI3242	1			1	1			1	1		1		6.4375	3.6875	19.9	10.01
TRI4547	1			1	1			1	1		1		1.5	8.3125	19	9.6
TRI4549	1		1		1			1	1		1		3.125	8.875	16.8	9.6
TRI3526	1			1		1		1	1		1		9.9375	6	12.8	9.58
TRI3511	1			1	1			1	1		1		4.6875	6.75	16.7	9.38
TRI5357	1		1		1			1	1		1		4.3125	5.25	18.2	9.25
TRI4118	1			1	1			1	1		1		1.75	7.5625	17.9	9.07
TRI5984	1			1	9	9		1	1		1		9.0625	5.125	12.5	8.9
TRI5645	1			1		1	9	9	1		1		2	6.375	18	8.79
TRI3931	1			1		1	1		1		1		4.0625	6.125	15.9	8.7
TRI3842	1			1	1			1	1		1		4.375	3.5625	17.9	8.61
TRI4117	1			1	1			1	1		1		2.125	4.4375	18.8	8.45
TRI4144	1			1	1			1	1		1		7.75	5.5	11.4	8.22
TRI10297	1			1	1			1	1		1		9.1875	4.875	10.5	8.19
TRI4113	1		1		1			1	1		1		4.875	1.8125	17.5	8.06
TRI3664	1		1			1		1	1		1		2.75	4.3125	16.8	7.95
TRI4171	1			1	1			1	1		1		2.8125	4.3125	16.6	7.91
TRI10593		1		1	1			1	1		1		7.625	4.75	10.6	7.66
TRI6129	1			1	1	1		1	1		1		4.8125	7.5625	9.2	7.19
TRI3477	1			1		1		1	1		1		5.25	4.375	11.4	7.01
TRI5310	1			1	1			1	1		1		3.5	5.1875	12.1	6.93
TRI10704		1		1	1			1	1		1		4.0625	8.3125	7.9	6.76
TRI4551	1			1		1		1	1		1		0	6	9.2	6.04
TRI3895	1			1	1			1	1		1		7.8125	5.125	4.7	5.88
TRI10654	9	9		1	1			1	1		1		4.1875	4.3125	5.7	4.73
TRI10620		1		1	1			1	1		1		1.9375	2.375	4.5	2.94
Sum of homozygous alleles	93	16	36	73	73	31	12	98	107	1	110	1
Sum of heterozygous alleles	0	0	2	2	6	6	0	0	2	2	0	0
Missing	1	1	0	0	1	1	1	1	1	1	0	0
Frequency	0.845455	0.145455	0.33	0.67	0.69	0.31	0.11	0.89	0.98	0.02	0.99	0.01
