# Supplementary material for: Genome-Wide Association Mapping of Anther Extrusion in Hexaploid Spring Wheat
Source: PLoS One. 2016 May 18;11(5):e0155494. doi: 10.1371/journal.pone.0155494 (PMC4871436; doi:10.1371/journal.pone.0155494)
Supplement: S3 Table — (XLSX) [file pone.0155494.s009.xlsx]

## Sheet: S3 table
S3 Table. Intra and inter-chromosomal LD for loci pairs.
Chromosome	Mean r2 between markers	Loci pairs
1A	0.0384	13861
1B	0.0212	5050
1D	0.0603	1225
2A	0.0377	1770
2B	0.0269	11628
2D	0.0769	3828
3A	0.0393	3403
3B	0.0234	14365
3D	0.1632	2346
4A	0.0498	3240
4B	0.0372	946
4D	0.1433	6
5A	0.0591	1081
5B	0.0269	4753
5D	0.0121	3
6A	0.0331	15051
6B	0.0292	7260
6D	0.08	276
7A	0.029	4560
7B	0.0374	3741
7D	0.0839	5778
Inter-chromosome	0.0116	1565707
