# Supplementary material for: Genome-Wide Association Mapping of Anther Extrusion in Hexaploid Spring Wheat
Source: PLoS One. 2016 May 18;11(5):e0155494. doi: 10.1371/journal.pone.0155494 (PMC4871436; doi:10.1371/journal.pone.0155494)
Supplement: S4 Table — Columns G to L record the additive effects and the R2 for each year; columns M and N indicate the additive effects and the R2 of the BLUE values. (XLSX) [file pone.0155494.s010.xlsx]

## Sheet: S4-Set of Sig. MTAs
S4 Table. The set of significant MTAs (|log10 (P)| >FDR). Columns G to L record the additive effects and the R2 for each year; columns M and N indicate the additive effects and the R2 of the BLUE values.
Marker	Chromosome	Position (cM)	Year	-log10(P)	FDR value	Effect 2013	% R2 2013	Effect 2014	% R2 2014	Effect 2015	% R2 2015	Effect BLUE values	% R2 BLUE values
wPt-3904	1A	35.0042	2015	4.28967	0.00393009	1.20055	4.39478	0.78617	2.95035	1.62302	11.8337	1.21751	6.99415
wPt-733128	1A	36.9563	2015	3.11897	0.0204366	-0.824061	0.000843416	-0.782331	0.207833	-1.56095	1.5072	-1.03443	0.203955
wPt-3698	1A	44.1143	2015	3.06589	0.0225224	0.903398	0.0215292	0.628905	0.125327	1.377	0.929973	0.993468	0.246132
wPt-730408	1A	74.5304	2015	3.06083	0.0225224	0.862385	0.169206	0.550392	0.104302	1.35635	1.2486	0.940841	0.423888
wPt-7339	1A	126.674	2015	2.89753	0.0296979	-0.947503	0.699971	-1.18185	3.03379	-1.29867	2.16139	-1.16628	2.30043
wPt-5367	1A	126.674	2015	6.62002	0.000139761	1.21049	1.39236	1.72316	4.54905	2.24726	6.12455	1.76122	4.5792
wPt-5367	1A	126.674	BLUEs	4.73334	0.00694544	1.21049	1.39236	1.72316	4.54905	2.24726	6.12455	1.76122	4.5792
wPt-741980	1B	23.333	2015	3.32465	0.0140632	0.782283	0.0748551	0.952051	1.30101	1.5593	1.71375	1.07301	1.34032
wPt-5347	1B	23.333	2015	3.19959	0.0180874	0.753724	0.207427	0.869871	1.53748	1.49485	1.56932	1.01441	1.19973
wPt-5006	1B	23.7143	2015	2.89451	0.0296979	0.607809	0.155288	0.529964	0.821468	1.31809	0.616194	0.790707	1.21012
wPt-741094	1B	25.2681	BLUEs	3.45205	0.0284544	-1.98754	5.47841	-1.58938	5.01608	-1.87264	2.79157	-1.83434	5.05488
wPt-741094	1B	25.2681	2015	3.12683	0.0203839	-1.98754	5.47841	-1.58938	5.01608	-1.87264	2.79157	-1.83434	5.05488
wPt-8744	1B	25.6643	BLUEs	3.30819	0.0341919	-1.85741	5.55659	-1.55209	5.4985	-1.79807	3.0934	-1.74677	5.4154
wPt-8744	1B	25.6643	2015	3.04303	0.022931	-1.85741	5.55659	-1.55209	5.4985	-1.79807	3.0934	-1.74677	5.4154
wPt-9032	1B	72.9659	2015	2.91502	0.0291039	-1.4064	4.34566	-0.0394871	0.541415	1.59482	2.79807	0.115005	0.0318854
wPt-7066	1B	76.4643	2015	3.3717	0.0132013	-1.28286	4.34756	0.0525268	0.558942	1.75968	2.80586	0.244857	0.0312274
wPt-7460	1B	unm	2015	3.53536	0.0110708	1.68878	2.36344	1.22877	1.85379	2.59592	3.28665	1.85385	3.63596
wPt-1911	1B	unm	2015	3.97763	0.00571583	1.79097	2.37732	1.17497	1.18551	2.91886	3.57761	1.98026	3.60122
wPt-8545	1D	unm	2015	4.4601	0.00336495	0.592589	0.910175	0.939709	1.91723	1.72002	5.36079	1.10017	3.04356
wPt-7957	1D	unm	2015	4.72317	0.00272316	0.622638	0.770598	0.917769	1.49405	1.75636	6.42889	1.11516	2.68052
wPt-7697	1D	unm	2015	4.07171	0.00493707	0.735634	1.00655	0.89147	1.65782	1.60807	4.42161	1.08967	2.34635
wPt-7491	1D	unm	2015	2.67491	0.0429425	-0.145351	0.000220403	0.062384	0.0728183	1.33047	3.17083	0.437154	0.716937
wPt-7057	1D	unm	2015	3.32336	0.0140632	0.593936	1.65579	0.771574	1.84133	1.43295	3.38809	0.945765	2.707
wPt-6560	1D	unm	2015	3.80125	0.00746166	0.593982	0.661277	0.8213	1.51754	1.53259	3.41693	0.992733	1.90053
wPt-4988	1D	unm	2015	3.75325	0.00811444	0.640054	0.802599	0.811311	1.47326	1.52679	3.3891	1.00307	1.94189
wPt-4711	1D	unm	2015	4.75092	0.00272316	0.596905	0.818115	0.910451	1.25154	1.7721	7.04942	1.109	2.91452
wPt-4687	1D	unm	2015	3.60065	0.0099584	0.807622	1.95541	0.948516	1.64732	1.48759	3.3326	1.09038	2.40191
wPt-4427	1D	unm	2015	4.29318	0.00393009	0.627601	0.840014	0.882057	1.48369	1.66129	5.0306	1.06989	2.39678
wPt-3945	1D	unm	2015	4.4812	0.00336495	0.671258	1.4469	0.97653	2.02239	1.71712	6.0956	1.13891	3.64738
wPt-2839	1D	unm	2015	3.80521	0.00746166	0.761786	2.1639	0.763783	1.51611	1.55414	4.63541	1.04174	3.20102
wPt-1685	1D	unm	2015	3.39513	0.0132013	0.677435	1.84624	0.735332	1.3806	1.48479	3.03392	0.98213	2.28218
wPt-6687	2A	108.935	2015	3.13893	0.0201384	1.33233	1.95773	0.797941	0.575048	1.37625	2.27756	1.18632	1.16327
wPt-7901	2A	109.434	2015	2.70794	0.0402657	1.33328	1.4845	0.765221	0.430051	1.26815	0.646588	1.13986	0.591762
wPt-0100	2B	4.21467	2015	2.77082	0.036559	0.632862	0.170751	0.93016	0.056216	1.43869	1.67842	1.03895	0.675315
wPt-8349	2B	47.0763	2013	4.32473	0.0304412	1.82973	7.47475	1.26627	3.03309	1.0221	2.63526	1.38683	5.33004
wPt-8349	2B	47.0763	BLUEs	3.7335	0.0216693	1.82973	7.47475	1.26627	3.03309	1.0221	2.63526	1.38683	5.33004
wPt-4664	2B	47.0763	2013	3.87186	0.0477367	1.70289	5.98735	1.21029	3.88876	0.996574	2.03019	1.31932	4.91926
wPt-4664	2B	47.0763	BLUEs	3.49195	0.0274831	1.70289	5.98735	1.21029	3.88876	0.996574	2.03019	1.31932	4.91926
wPt-666389	2B	63.2256	BLUEs	3.19756	0.0397016	1.61215	2.20735	1.00429	1.68766	1.29473	4.54239	1.31792	3.63548
wPt-666389	2B	63.2256	2015	2.71336	0.0402657	1.61215	2.20735	1.00429	1.68766	1.29473	4.54239	1.31792	3.63548
tPt-9065	2B	72.8247	2015	2.86868	0.0303054	-1.19463	0.0360148	-1.34701	0.0350855	-2.32264	0.769387	-1.61944	0.414366
wPt-1140	2B	75.5614	2015	4.36968	0.00372901	-1.45927	0.907184	-2.02411	4.92856	-2.39258	3.25729	-1.93784	3.25077
wPt-1140	2B	75.5614	BLUEs	3.39426	0.0291246	-1.45927	0.907184	-2.02411	4.92856	-2.39258	3.25729	-1.93784	3.25077
wPt-6643	2B	117.945	2015	3.89435	0.00636613	1.1983	3.25192	0.91068	0.669046	1.62259	2.62786	1.26577	2.54467
wPt-666464	2D	90.5352	2015	3.72149	0.00827746	-1.1941	1.82432	-1.05355	2.75523	-1.63079	7.28286	-1.27629	5.0105
wPt-6452	2D	98.1128	2015	2.75715	0.0372679	-0.789621	0.337444	-0.911692	0.156107	-1.51142	0.561347	-1.07631	0.0232291
wPt-9997	2D	unm	2015	6.10682	0.000272535	2.12966	5.03095	2.68249	2.40135	3.61612	5.37499	2.86529	6.49359
wPt-9997	2D	unm	BLUEs	4.48553	0.00876895	2.12966	5.03095	2.68249	2.40135	3.61612	5.37499	2.86529	6.49359
wPt-745076	3A	71.0161	2015	3.23877	0.0168028	-1.3437	6.53192	-0.996867	1.44131	-1.43339	4.81231	-1.27255	6.21083
wPt-0714	3A	71.0161	2015	3.63287	0.00946152	-1.10806	3.53168	-1.01373	0.743934	-1.50213	5.66233	-1.22458	3.92556
wPt-8741	3A	211.696	2013	4.79911	0.0197546	-2.91775	7.86229	-1.97496	5.8511	-1.10415	0.524254	-2.00252	4.47685
wPt-8741	3A	211.696	BLUEs	3.4391	0.0284544	-2.91775	7.86229	-1.97496	5.8511	-1.10415	0.524254	-2.00252	4.47685
wPt-743775	3B	65.4552	2015	3.37047	0.0132013	0.424883	0.0342277	0.486283	0.871369	1.42215	2.16203	0.795456	0.236495
wPt-741571	3B	65.4552	2015	3.63463	0.00946152	0.525349	0.0261233	0.536149	0.622804	1.47619	2.21209	0.865167	0.239686
wPt-9433	3B	65.792	2015	3.38817	0.0132013	0.457562	0.0391722	0.510282	0.597295	1.40755	2.02526	0.810483	0.199858
wPt-9310	3B	65.792	2015	3.38817	0.0132013	0.457562	0.0391722	0.510282	0.597295	1.40755	2.02526	0.810483	0.199858
wPt-7142	3B	66.794	2015	3.41484	0.0132013	0.430592	0.128452	0.515869	0.576888	1.4189	1.84683	0.808108	0.142484
wPt-11024	3B	66.794	2015	3.49807	0.0115609	0.499306	0.0350632	0.506915	0.624234	1.4375	2.02724	0.83379	0.194488
wPt-10033	3B	66.794	2015	3.5188	0.0112564	0.48235	0.0297465	0.539113	0.595735	1.44509	2.20952	0.840935	0.245591
wPt-8513	3B	128.768	2013	3.97665	0.0437528	1.73453	2.6891	1.16621	1.12154	0.768473	0.286894	1.20164	1.14738
wPt-3937	4A	90.9919	2013	5.10681	0.0194536	2.2561	12.1909	1.02343	2.71341	0.152957	0.752904	1.13159	7.2729
wPt-731374	4A	106.906	2015	3.18375	0.0184567	-1.17681	1.56553	-1.40155	1.9184	-1.64873	4.36489	-1.40303	4.70824
wPt-8796	4B	65.0289	2015	2.87971	0.0301894	-0.335296	0.364443	-0.390738	0.00461906	-1.39877	0.122726	-0.698812	1.0828e-05
wPt-4131	5A	37.9177	BLUEs	5.09972	0.00519344	-1.8956	7.93702	-1.80492	6.29583	-1.32512	5.73906	-1.69166	8.60782
wPt-4131	5A	37.9177	2014	4.34752	0.0255501	-1.8956	7.93702	-1.80492	6.29583	-1.32512	5.73906	-1.69166	8.60782
wPt-4131	5A	37.9177	2013	4.31029	0.0304412	-1.8956	7.93702	-1.80492	6.29583	-1.32512	5.73906	-1.69166	8.60782
wPt-4131	5A	37.9177	2015	2.82469	0.0326981	-1.8956	7.93702	-1.80492	6.29583	-1.32512	5.73906	-1.69166	8.60782
wPt-666323	5B	42.133	2015	3.58575	0.0100772	1.85314	6.22698	1.46866	3.89097	1.89579	3.56489	1.74791	7.25961
wPt-666323	5B	42.133	BLUEs	3.54469	0.0267775	1.85314	6.22698	1.46866	3.89097	1.89579	3.56489	1.74791	7.25961
wPt-1548	5B	72.41	2014	5.74193	0.00307284	1.49409	0.94528	2.24964	8.92954	1.91544	2.62897	1.87563	4.52568
wPt-1548	5B	72.41	BLUEs	5.36914	0.00519344	1.49409	0.94528	2.24964	8.92954	1.91544	2.62897	1.87563	4.52568
wPt-1548	5B	72.41	2015	4.83391	0.00272316	1.49409	0.94528	2.24964	8.92954	1.91544	2.62897	1.87563	4.52568
tPt-3719	5B	72.41	BLUEs	4.87342	0.00628844	1.49008	1.16552	1.96424	6.69049	1.7299	2.71253	1.72352	4.28894
tPt-3719	5B	72.41	2014	4.71739	0.0163885	1.49008	1.16552	1.96424	6.69049	1.7299	2.71253	1.72352	4.28894
tPt-3719	5B	72.41	2015	4.25437	0.00393009	1.49008	1.16552	1.96424	6.69049	1.7299	2.71253	1.72352	4.28894
wPt-6465	5B	155.96	BLUEs	3.79846	0.0199103	1.84807	3.41199	1.68603	6.94363	0.994847	0.829896	1.53959	3.50639
wPt-3922	5B	155.96	BLUEs	3.21559	0.0397016	-1.7038	3.05097	-1.52974	6.09687	-1.00002	1.1116	-1.44354	3.05889
wPt-0484	5B	155.96	BLUEs	3.93984	0.015406	1.86909	3.48319	1.66055	6.50416	1.1217	1.4116	1.58172	3.63626
wPt-733035	6A	11.8433	2015	2.87595	0.0301894	1.15738	0.0207662	1.37217	0.00702938	1.95561	2.76264	1.48265	0.726306
wPt-732263	6A	48.2893	2015	7.93842	1.75e-05	-1.80656	1.51705	-2.61637	1.80918	-3.57763	7.49619	-2.6664	4.87983
wPt-732263	6A	48.2893	BLUEs	5.08004	0.00519344	-1.80656	1.51705	-2.61637	1.80918	-3.57763	7.49619	-2.6664	4.87983
wPt-732263	6A	48.2893	2014	3.69843	0.0488241	-1.80656	1.51705	-2.61637	1.80918	-3.57763	7.49619	-2.6664	4.87983
wPt-665169	6A	82.7447	2014	3.89384	0.0436344	-1.2828	4.72442	-1.63774	6.50198	-1.06566	2.16785	-1.32909	7.46406
wPt-665169	6A	82.7447	BLUEs	3.49282	0.0274831	-1.2828	4.72442	-1.63774	6.50198	-1.06566	2.16785	-1.32909	7.46406
wPt-671568	6A	83.6494	2014	3.89347	0.0436344	-1.35507	6.07393	-1.65566	7.30308	-1.05551	3.51147	-1.35551	8.64297
wPt-671568	6A	83.6494	BLUEs	3.54775	0.0267775	-1.35507	6.07393	-1.65566	7.30308	-1.05551	3.51147	-1.35551	8.64297
wPt-743435	6A	93.0604	2015	3.02853	0.0230417	-1.05131	0.376078	-1.03929	0.275282	-1.33787	2.32218	-1.16399	1.11293
wPt-671558	6A	93.0604	2015	2.71001	0.0402657	-0.349706	0.121905	-0.965088	0.246694	-1.51556	1.13619	-0.941096	0.27006
wPt-669607	6B	100.799	BLUEs	3.41453	0.0289081	1.75693	5.53372	1.76743	6.94612	0.959281	1.69259	1.50554	5.65544
wPt-6160	6B	unm	2013	4.0595	0.0433854	3.53275	6.49123	2.73592	3.2185	1.73751	3.07972	2.69512	4.91213
wPt-6160	6B	unm	BLUEs	3.54475	0.0267775	3.53275	6.49123	2.73592	3.2185	1.73751	3.07972	2.69512	4.91213
wPt-672044	6D	1.67632	2015	4.64141	0.00272316	-1.41584	1.73874	-1.56671	0.536044	-1.81715	4.09997	-1.59367	4.00509
wPt-672044	6D	1.67632	BLUEs	4.16907	0.0106059	-1.41584	1.73874	-1.56671	0.536044	-1.81715	4.09997	-1.59367	4.00509
wPt-664719	6D	1.67632	2015	4.64141	0.00272316	-1.41584	1.73874	-1.56671	0.536044	-1.81715	4.09997	-1.59367	4.00509
wPt-664719	6D	1.67632	BLUEs	4.16907	0.0106059	-1.41584	1.73874	-1.56671	0.536044	-1.81715	4.09997	-1.59367	4.00509
wPt-5114	6D	1.67632	2015	4.64141	0.00272316	-1.41584	1.73874	-1.56671	0.536044	-1.81715	4.09997	-1.59367	4.00509
wPt-5114	6D	1.67632	BLUEs	4.16907	0.0106059	-1.41584	1.73874	-1.56671	0.536044	-1.81715	4.09997	-1.59367	4.00509
wPt-5816	7B	221.457	2015	2.84704	0.0314507	0.671945	0.722196	0.552263	0.147575	1.29386	2.73763	0.822515	1.85034
wPt-2737	7B	unm	2015	5.5077	0.000905538	1.66676	0.737661	2.48958	2.93792	3.27072	1.32102	2.4597	2.27947
wPt-2737	7B	unm	BLUEs	3.69033	0.0225258	1.66676	0.737661	2.48958	2.93792	3.27072	1.32102	2.4597	2.27947
wPt-798333	unm	unm	BLUEs	4.0004	0.0144251	-1.60447	4.67851	-1.57932	4.16432	-1.24738	3.29326	-1.49294	5.49584
wPt-741749	unm	unm	BLUEs	4.37785	0.00983155	2.64096	4.57941	2.64414	7.95564	2.19043	2.06387	2.48144	5.22319
wPt-741749	unm	unm	2014	3.7536	0.0488241	2.64096	4.57941	2.64414	7.95564	2.19043	2.06387	2.48144	5.22319
wPt-741749	unm	unm	2015	3.03509	0.0230205	2.64096	4.57941	2.64414	7.95564	2.19043	2.06387	2.48144	5.22319
wPt-734132	unm	unm	2015	4.37038	0.00372901	0.758769	1.98637	0.917234	1.45552	1.68949	6.04501	1.13863	3.35649
wPt-733383	unm	unm	2015	3.71163	0.00827746	0.977162	0.289952	1.09611	0.109482	2.81456	5.09729	1.62547	0.593068
wPt-732575	unm	unm	2015	4.24993	0.00393009	0.556906	0.810697	0.820978	1.45109	1.65243	4.73336	1.02429	2.28096
wPt-731020	unm	unm	2015	4.03782	0.00516554	0.646068	1.54631	0.852127	1.83851	1.6272	4.66713	1.05705	2.97509
wPt-730879	unm	unm	2015	3.05718	0.0225224	0.538533	0.658259	0.785178	1.42459	1.42405	3.61068	0.931092	2.19489
wPt-730718	unm	unm	2015	4.19023	0.00420643	0.519786	0.775725	0.894989	1.90519	1.64503	4.70129	1.0359	2.79818
wPt-730605	unm	unm	2015	4.18705	0.00420643	0.884472	2.38783	0.967332	1.655	1.64235	5.72246	1.17996	3.46469
wPt-730475	unm	unm	2015	4.60305	0.00272316	0.710397	1.39365	1.01879	2.18571	1.74521	6.23119	1.17591	3.77496
wPt-729788	unm	unm	2015	3.40116	0.0132013	0.780273	1.59184	1.03788	1.95135	1.49069	6.47128	1.12168	3.70422
wPt-6969	unm	unm	2015	3.46484	0.0122252	2.30421	1.36155	2.07377	0.777584	3.08011	0.106898	2.44501	1.1402
wPt-671947	unm	unm	2015	4.11808	0.00475376	0.569752	1.17612	0.889436	1.77982	1.62724	4.73477	1.0451	3.04365
wPt-668079	unm	unm	2015	4.09928	0.00479285	0.554985	1.28357	0.841092	1.93083	1.63584	4.69053	1.02421	2.99192
wPt-667843	unm	unm	2015	3.96324	0.00571583	1.97209	1.36346	2.09441	0.312679	3.10198	2.044	2.38148	1.85666
wPt-666963	unm	unm	2015	3.95376	0.00571583	0.707105	1.02333	1.03367	1.81358	1.61028	5.23111	1.13454	3.09613
wPt-666857	unm	unm	2015	3.71448	0.00827746	2.14618	2.36733	2.21362	0.917628	2.80762	1.91799	2.38359	2.39987
wPt-666857	unm	unm	BLUEs	3.16038	0.0418543	2.14618	2.36733	2.21362	0.917628	2.80762	1.91799	2.38359	2.39987
wPt-666616	unm	unm	2015	2.94046	0.0278293	-0.928147	0.322457	-1.7249	3.25999	-1.79199	0.0010544	-1.53084	0.846683
wPt-666223	unm	unm	2015	6.10682	0.000272535	2.12966	5.03095	2.68249	2.40135	3.61612	5.37499	2.86529	6.49359
wPt-666223	unm	unm	BLUEs	4.48553	0.00876895	2.12966	5.03095	2.68249	2.40135	3.61612	5.37499	2.86529	6.49359
wPt-665961	unm	unm	2015	7.21904	5.24e-05	2.00917	0.16051	2.51982	0.212747	5.47717	8.62856	3.33409	1.66342
wPt-665961	unm	unm	BLUEs	3.1977	0.0397016	2.00917	0.16051	2.51982	0.212747	5.47717	8.62856	3.33409	1.66342
wPt-665749	unm	unm	2015	4.25407	0.00393009	0.675827	1.32497	0.830456	1.67555	1.66033	5.39965	1.06684	2.72981
wPt-665360	unm	unm	2015	4.69126	0.00272316	0.730464	1.31012	1.10231	3.04434	1.77388	6.79255	1.21848	4.28554
wPt-665327	unm	unm	2015	4.61686	0.00272316	0.713499	1.61572	1.00846	2.13867	1.7403	6.68447	1.17211	3.94521
wPt-664888	unm	unm	2015	3.36581	0.0132013	0.462897	0.0953739	-0.501403	0.0983602	-2.06642	0.4882	-0.789435	0.091668
wPt-1695	unm	unm	2015	5.04717	0.00223868	-1.23857	1.30025	-1.62466	0.633968	-1.9202	4.9896	-1.61354	4.15838
wPt-1695	unm	unm	BLUEs	4.17373	0.0106059	-1.23857	1.30025	-1.62466	0.633968	-1.9202	4.9896	-1.61354	4.15838
