# Supplementary material for: Genome-Wide Association Mapping of Anther Extrusion in Hexaploid Spring Wheat
Source: PLoS One. 2016 May 18;11(5):e0155494. doi: 10.1371/journal.pone.0155494 (PMC4871436; doi:10.1371/journal.pone.0155494)
Supplement: S5 Table — Those restricted to a single year or BLUE values numbered 73, those to one year and BLUE values numbered 42, those to two years and BLUE values numbered 12, and those to all three years and BLUE values numbered four. (XLSX) [file pone.0155494.s011.xlsx]

## Sheet: S5-Year-wise Sig. MTAs
S5 Table. The set of significant AE-MTAs (|log10 (P)| >FDR) . Those restricted to a single year or BLUE values numbered 73, those to one year and BLUE values numbered 42, those to two years and BLUE values numbered 12, and those to all three years and BLUE values numbered four.
Significant MTAs One Year or BLUE values									Significant MTAs One Year and BLUE values									Significant MTAs Two Years and BLUE values									Significant MTAs Three Years and BLUE values
Marker	Chromosome	Position (cM)	Year	-log10(P)	FDR value	Effect	% R2 value		Marker	Chromosome	Position (cM)	Year	-log10(P)	FDR value	Effect	% R2 Value		Marker	Chromosome	Position (cM)	Year	-log10(P)	FDR value	Effect	% R2 Value		Marker	Chromosome	Position (cM)	Year	-log10(P)	FDR value	Effect	% R2 Value
wPt-3698	1A	44.1143	2015	3.06589	0.0225224	1.377	0.929973		wPt-5367	1A	126.674	2015	6.62002	0.000139761	2.24726	6.12455		tPt-3719	5B	72.41	2014	4.71739	0.0163885	1.96424	6.69049		wPt-4131	5A	37.9177	2013	4.31029	0.0304412	-1.8956	7.93702
wPt-3904	1A	35.0042	2015	4.28967	0.00393009	1.62302	11.8337		wPt-5367	1A	126.674	BLUE value	4.73334	0.000139761	1.76122	4.5792		tPt-3719	5B	72.41	2015	4.25437	0.0163885	1.7299	2.71253		wPt-4131	5A	37.9177	2014	4.34752	0.0304412	-1.80492	6.29583
wPt-730408	1A	74.5304	2015	3.06083	0.0225224	1.35635	1.2486		wPt-741094	1B	25.2681	2015	3.12683	0.0284544	-1.87264	2.79157		tPt-3719	5B	72.41	BLUE value	4.87342	0.0163885	1.72352	4.28894		wPt-4131	5A	37.9177	2015	2.82469	0.0304412	-1.32512	5.73906
wPt-733128	1A	36.9563	2015	3.11897	0.0204366	-1.56095	1.5072		wPt-741094	1B	25.2681	BLUE value	3.45205	0.0284544	-1.83434	5.05488		wPt-1548	5B	72.41	2014	5.74193	0.00307284	2.24964	8.92954		wPt-4131	5A	37.9177	BLUE value	5.09972	0.0304412	-1.69166	8.60782
wPt-7339	1A	126.674	2015	2.89753	0.0296979	-1.29867	2.16139		wPt-8744	1B	25.6643	2015	3.04303	0.0341919	-1.79807	3.0934		wPt-1548	5B	72.41	2015	4.83391	0.00307284	1.91544	2.62897
wPt-1911	1B	unm	2015	3.97763	0.00571583	2.91886	3.57761		wPt-8744	1B	25.6643	BLUE value	3.30819	0.0341919	-1.74677	5.4154		wPt-1548	5B	72.41	BLUE value	5.36914	0.00307284	1.87563	4.52568
wPt-5006	1B	23.7143	2015	2.89451	0.0296979	1.31809	0.616194		wPt-1140	2B	75.5614	2015	4.36968	0.00372901	-2.39258	3.25729		wPt-732263	6A	48.2893	2014	3.69843	0.0488241	-2.61637	1.80918
wPt-5347	1B	23.333	2015	3.19959	0.0180874	1.49485	1.56932		wPt-1140	2B	75.5614	BLUE value	3.39426	0.00372901	-1.93784	3.25077		wPt-732263	6A	48.2893	2015	7.93842	0.0488241	-3.57763	7.49619
wPt-7066	1B	76.4643	2015	3.3717	0.0132013	1.75968	2.80586		wPt-4664	2B	47.0763	2013	3.87186	0.0477367	1.70289	5.98735		wPt-732263	6A	48.2893	BLUE value	5.08004	0.0488241	-2.6664	4.87983
wPt-741980	1B	23.333	2015	3.32465	0.0140632	1.5593	1.71375		wPt-4664	2B	47.0763	BLUE value	1.31932	0.0477367	4.91926	5.98735		wPt-741749	unm	unm	2014	3.7536	0.0488241	2.64414	7.95564
wPt-7460	1B	unm	2015	3.53536	0.0110708	2.59592	3.28665		wPt-666389	2B	63.2256	2015	2.71336	0.0397016	1.29473	4.54239		wPt-741749	unm	unm	2015	3.03509	0.0488241	2.19043	2.06387
wPt-9032	1B	72.9659	2015	2.91502	0.0291039	1.59482	2.79807		wPt-666389	2B	63.2256	BLUE value	3.19756	0.0397016	1.31792	3.63548		wPt-741749	unm	unm	BLUE value	4.37785	0.0488241	2.48144	5.22319
wPt-1685	1D	unm	2015	3.39513	0.0132013	1.48479	3.03392		wPt-8349	2B	47.0763	2013	4.32473	0.0304412	1.82973	7.47475
wPt-2839	1D	unm	2015	3.80521	0.00746166	1.55414	4.63541		wPt-8349	2B	47.0763	BLUE value	3.7335	0.0304412	1.38683	5.33004
wPt-3945	1D	unm	2015	4.4812	0.00336495	1.71712	6.0956		wPt-9997	2D	unm	2015	6.10682	0.000272535	3.61612	5.37499
wPt-4427	1D	unm	2015	4.29318	0.00393009	1.66129	5.0306		wPt-9997	2D	unm	BLUE value	4.48553	0.000272535	2.86529	6.49359
wPt-4687	1D	unm	2015	3.60065	0.0099584	1.48759	3.3326		wPt-8741	3A	211.696	2013	4.79911	0.0197546	-2.91775	7.86229
wPt-4711	1D	unm	2015	4.75092	0.00272316	1.7721	7.04942		wPt-8741	3A	211.696	BLUE value	3.4391	0.0197546	-2.00252	4.47685
wPt-4988	1D	unm	2015	3.75325	0.00811444	1.52679	3.3891		wPt-666323	5B	42.133	2015	3.58575	0.0100772	1.89579	3.56489
wPt-6560	1D	unm	2015	3.80125	0.00746166	1.53259	3.41693		wPt-666323	5B	42.133	BLUE value	3.54469	0.0100772	1.74791	7.25961
wPt-7057	1D	unm	2015	3.32336	0.0140632	1.43295	3.38809		wPt-665169	6A	82.7447	2014	3.89384	0.0436344	-1.63774	6.50198
wPt-7491	1D	unm	2015	2.67491	0.0429425	1.33047	3.17083		wPt-665169	6A	82.7447	BLUE value	3.49282	0.0436344	-1.32909	7.46406
wPt-7697	1D	unm	2015	4.07171	0.00493707	1.60807	4.42161		wPt-671568	6A	83.6494	2014	3.89347	0.0436344	-1.65566	7.30308
wPt-7957	1D	unm	2015	4.72317	0.00272316	1.75636	6.42889		wPt-671568	6A	83.6494	BLUE value	3.54775	0.0436344	-1.35551	8.64297
wPt-8545	1D	unm	2015	4.4601	0.00336495	1.72002	5.36079		wPt-6160	6B	unm	2013	4.0595	0.0433854	3.53275	6.49123
wPt-6687	2A	108.935	2015	3.13893	0.0201384	1.37625	2.27756		wPt-6160	6B	unm	BLUE value	3.54475	0.0433854	2.69512	4.91213
wPt-7901	2A	109.434	2015	2.70794	0.0402657	1.26815	0.646588		wPt-5114	6D	1.67632	2015	4.64141	0.00272316	-1.81715	4.09997
tPt-9065	2B	72.8247	2015	2.86868	0.0303054	-2.32264	0.769387		wPt-5114	6D	1.67632	BLUE value	4.16907	0.00272316	-1.59367	4.00509
wPt-0100	2B	4.21467	2015	2.77082	0.036559	1.43869	1.67842		wPt-664719	6D	1.67632	2015	4.64141	0.00272316	-1.81715	4.09997
wPt-6643	2B	117.945	2015	3.89435	0.00636613	1.62259	2.62786		wPt-664719	6D	1.67632	BLUE value	4.16907	0.00272316	-1.59367	4.00509
wPt-6452	2D	98.1128	2015	2.75715	0.0372679	-1.51142	0.561347		wPt-672044	6D	1.67632	2015	4.64141	0.00272316	-1.81715	4.09997
wPt-666464	2D	90.5352	2015	3.72149	0.00827746	-1.63079	7.28286		wPt-672044	6D	1.67632	BLUE value	4.16907	0.00272316	-1.59367	4.00509
wPt-0714	3A	71.0161	2015	3.63287	0.00946152	-1.50213	5.66233		wPt-2737	7B	unm	2015	5.5077	0.000905538	3.27072	1.32102
wPt-745076	3A	71.0161	2015	3.23877	0.0168028	-1.43339	4.81231		wPt-2737	7B	unm	BLUE value	3.69033	0.000905538	2.4597	2.27947
wPt-8513	3B	128.768	2013	3.97665	0.0437528	1.73453	2.6891		wPt-1695	unm	unm	2015	5.04717	0.00223868	-1.9202	4.9896
wPt-10033	3B	66.794	2015	3.5188	0.0112564	1.44509	2.20952		wPt-1695	unm	unm	BLUE value	4.17373	0.00223868	-1.61354	4.15838
wPt-11024	3B	66.794	2015	3.49807	0.0115609	1.4375	2.02724		wPt-665961	unm	unm	2015	7.21904	5.24e-05	5.47717	8.62856
wPt-7142	3B	66.794	2015	3.41484	0.0132013	1.4189	1.84683		wPt-665961	unm	unm	BLUE value	3.1977	5.24e-05	3.33409	1.66342
wPt-741571	3B	65.4552	2015	3.63463	0.00946152	1.47619	2.21209		wPt-666223	unm	unm	2015	6.10682	0.000272535	3.61612	5.37499
wPt-743775	3B	65.4552	2015	3.37047	0.0132013	1.42215	2.16203		wPt-666223	unm	unm	BLUE value	4.48553	0.000272535	2.86529	6.49359
wPt-9310	3B	65.792	2015	3.38817	0.0132013	1.40755	2.02526		wPt-666857	unm	unm	2015	3.71448	0.00827746	2.80762	1.91799
wPt-9433	3B	65.792	2015	3.38817	0.0132013	1.40755	2.02526		wPt-666857	unm	unm	BLUE value	3.16038	0.00827746	2.38359	2.39987
wPt-3937	4A	90.9919	2013	5.10681	0.0194536	2.2561	12.1909
wPt-731374	4A	106.906	2015	3.18375	0.0184567	-1.64873	4.36489
wPt-8796	4B	65.0289	2015	2.87971	0.0301894	-1.39877	0.122726
wPt-0484	5B	155.96	BLUE value	3.93984	0.015406	1.58172	3.63626
wPt-3922	5B	155.96	BLUE value	3.21559	0.0397016	-1.44354	3.05889
wPt-6465	5B	155.96	BLUE value	3.79846	0.0199103	1.53959	3.50639
wPt-671558	6A	93.0604	2015	2.71001	0.0402657	-1.51556	1.13619
wPt-733035	6A	11.8433	2015	2.87595	0.0301894	1.95561	2.76264
wPt-743435	6A	93.0604	2015	3.02853	0.0230417	-1.33787	2.32218
wPt-669607	6B	100.799	BLUE value	3.41453	0.0289081	1.50554	5.65544
wPt-5816	7B	221.457	2015	2.84704	0.0314507	1.29386	2.73763
wPt-664888	unm	unm	2015	3.36581	0.0132013	-2.06642	0.4882
wPt-665327	unm	unm	2015	4.61686	0.00272316	1.7403	6.68447
wPt-665360	unm	unm	2015	4.69126	0.00272316	1.77388	6.79255
wPt-665749	unm	unm	2015	4.25407	0.00393009	1.66033	5.39965
wPt-666616	unm	unm	2015	2.94046	0.0278293	-1.79199	0.0010544
wPt-666963	unm	unm	2015	3.95376	0.00571583	1.61028	5.23111
wPt-667843	unm	unm	2015	3.96324	0.00571583	3.10198	2.044
wPt-668079	unm	unm	2015	4.09928	0.00479285	1.63584	4.69053
wPt-671947	unm	unm	2015	4.11808	0.00475376	1.62724	4.73477
wPt-6969	unm	unm	2015	3.46484	0.0122252	3.08011	0.106898
wPt-729788	unm	unm	2015	3.40116	0.0132013	1.49069	6.47128
wPt-730475	unm	unm	2015	4.60305	0.00272316	1.74521	6.23119
wPt-730605	unm	unm	2015	4.18705	0.00420643	1.64235	5.72246
wPt-730718	unm	unm	2015	4.19023	0.00420643	1.64503	4.70129
wPt-730879	unm	unm	2015	3.05718	0.0225224	1.42405	3.61068
wPt-731020	unm	unm	2015	4.03782	0.00516554	1.6272	4.66713
wPt-732575	unm	unm	2015	4.24993	0.00393009	1.65243	4.73336
wPt-733383	unm	unm	2015	3.71163	0.00827746	2.81456	5.09729
wPt-734132	unm	unm	2015	4.37038	0.00372901	1.68949	6.04501
wPt-798333	unm	unm	BLUE value	4.0004	0.0144251	-1.49294	5.49584
