# Supplementary material for: Genome-Wide Association Mapping of Anther Extrusion in Hexaploid Spring Wheat
Source: PLoS One. 2016 May 18;11(5):e0155494. doi: 10.1371/journal.pone.0155494 (PMC4871436; doi:10.1371/journal.pone.0155494)
Supplement: S7 Table — –(A). Number of favourable alleles per cultivar. A total of 72 marker alleles were associated with a favourable additive effect on AE. (B) Number of unfavourable alleles per cultivar. A total of 27 marker alleles were associated with an unfavourable additive effect on AE. (XLSX) [file pone.0155494.s013.xlsx]

## Sheet: Selected Markers above FDR
			Marker	Chromosome	Position (cM)	Year	-log10(P)	Effect	% R2 value		Marker	Chromosome	Position (cM)	Year	-log10(P)	Effect	% R2 value
			tPt-9065	2B	72.8247	2015	2.86868	-2.32264	0.769387		tPt-3719	5B	72.41	BLUEs	4.87342	1.72352	4.28894		tPt-9065
			wPt-0714	3A	71.0161	2015	3.63287	-1.50213	5.66233		wPt-0100	2B	4.21467	2015	2.77082	1.43869	1.67842		wPt-0714
			wPt-1140	2B	75.5614	2015	4.36968	-2.39258	3.25729		wPt-0484	5B	155.96	BLUEs	3.93984	1.58172	3.63626		wPt-1140
			wPt-1695	NA	NA	2015	5.04717	-1.9202	4.9896		wPt-10033	3B	66.794	2015	3.5188	1.44509	2.20952		wPt-1695
			wPt-3922	5B	155.96	BLUEs	3.21559	-1.44354	3.05889		wPt-11024	3B	66.794	2015	3.49807	1.4375	2.02724		wPt-3922
			wPt-4131	5A	37.9177	BLUEs	5.09972	-1.69166	8.60782		wPt-1548	5B	72.41	2014	5.74193	2.24964	8.92954		wPt-4131
			wPt-5114	6D	1.67632	2015	4.64141	-1.81715	4.09997		wPt-1685	1D	NA	2015	3.39513	1.48479	3.03392		wPt-5114
			wPt-6452	2D	98.1128	2015	2.75715	-1.51142	0.561347		wPt-1911	1B	NA	2015	3.97763	2.91886	3.57761		wPt-6452
			wPt-664719	6D	1.67632	2015	4.64141	-1.81715	4.09997		wPt-2737	7B	NA	2015	5.5077	3.27072	1.32102		wPt-664719
			wPt-664888	NA	NA	2015	3.36581	-2.06642	0.4882		wPt-2839	1D	NA	2015	3.80521	1.55414	4.63541		wPt-664888
			wPt-665169	6A	82.7447	2014	3.89384	-1.63774	6.50198		wPt-3698	1A	44.1143	2015	3.06589	1.377	0.929973		wPt-665169
			wPt-666464	2D	90.5352	2015	3.72149	-1.63079	7.28286		wPt-3904	1A	35.0042	2015	4.28967	1.62302	11.8337		wPt-666464
			wPt-666616	NA	NA	2015	2.94046	-1.79199	0.0010544		wPt-3937	4A	90.9919	2013	5.10681	2.2561	12.1909		wPt-666616
			wPt-671558	6A	93.0604	2015	2.71001	-1.51556	1.13619		wPt-3945	1D	NA	2015	4.4812	1.71712	6.0956		wPt-671558
			wPt-671568	6A	83.6494	2014	3.89347	-1.65566	7.30308		wPt-4427	1D	NA	2015	4.29318	1.66129	5.0306		wPt-671568
			wPt-672044	6D	1.67632	2015	4.64141	-1.81715	4.09997		wPt-4664	2B	47.0763	2013	3.87186	1.70289	5.98735		wPt-672044
			wPt-731374	4A	106.906	2015	3.18375	-1.64873	4.36489		wPt-4687	1D	NA	2015	3.60065	1.48759	3.3326		wPt-731374
			wPt-732263	6A	48.2893	2015	7.93842	-3.57763	7.49619		wPt-4711	1D	NA	2015	4.75092	1.7721	7.04942		wPt-732263
			wPt-733128	1A	36.9563	2015	3.11897	-1.56095	1.5072		wPt-4988	1D	NA	2015	3.75325	1.52679	3.3891		wPt-733128
			wPt-7339	1A	126.674	2015	2.89753	-1.29867	2.16139		wPt-5006	1B	23.7143	2015	2.89451	1.31809	0.616194		wPt-7339
			wPt-741094	1B	25.2681	BLUEs	3.45205	-1.83434	5.05488		wPt-5347	1B	23.333	2015	3.19959	1.49485	1.56932		wPt-741094
			wPt-743435	6A	93.0604	2015	3.02853	-1.33787	2.32218		wPt-5367	1A	126.674	2015	6.62002	2.24726	6.12455		wPt-743435
			wPt-745076	3A	71.0161	2015	3.23877	-1.43339	4.81231		wPt-5816	7B	221.457	2015	2.84704	1.29386	2.73763		wPt-745076
			wPt-798333	NA	NA	BLUEs	4.0004	-1.49294	5.49584		wPt-6160	6B	NA	2013	4.0595	3.53275	6.49123		wPt-798333
			wPt-8741	3A	211.696	2013	4.79911	-2.91775	7.86229		wPt-6465	5B	155.96	BLUEs	3.79846	1.53959	3.50639		wPt-8741
			wPt-8744	1B	25.6643	BLUEs	3.30819	-1.74677	5.4154		wPt-6560	1D	NA	2015	3.80125	1.53259	3.41693		wPt-8744
			wPt-8796	4B	65.0289	2015	2.87971	-1.39877	0.122726		wPt-6643	2B	117.945	2015	3.89435	1.62259	2.62786		wPt-8796
											wPt-665327	NA	NA	2015	4.61686	1.7403	6.68447		tPt-3719
											wPt-665360	NA	NA	2015	4.69126	1.77388	6.79255		wPt-0100
											wPt-665749	NA	NA	2015	4.25407	1.66033	5.39965		wPt-0484
											wPt-665961	NA	NA	2015	7.21904	5.47717	8.62856		wPt-10033
											wPt-666223	NA	NA	2015	6.10682	3.61612	5.37499		wPt-11024
											wPt-666323	5B	42.133	2015	3.58575	1.89579	3.56489		wPt-1548
											wPt-666389	2B	63.2256	BLUEs	3.19756	1.31792	3.63548		wPt-1685
											wPt-666857	NA	NA	2015	3.71448	2.80762	1.91799		wPt-1911
											wPt-666963	NA	NA	2015	3.95376	1.61028	5.23111		wPt-2737
											wPt-667843	NA	NA	2015	3.96324	3.10198	2.044		wPt-2839
											wPt-668079	NA	NA	2015	4.09928	1.63584	4.69053		wPt-3698
											wPt-6687	2A	108.935	2015	3.13893	1.37625	2.27756		wPt-3904
											wPt-669607	6B	100.799	BLUEs	3.41453	1.50554	5.65544		wPt-3937
											wPt-671947	NA	NA	2015	4.11808	1.62724	4.73477		wPt-3945
											wPt-6969	NA	NA	2015	3.46484	3.08011	0.106898		wPt-4427
											wPt-7057	1D	NA	2015	3.32336	1.43295	3.38809		wPt-4664
											wPt-7066	1B	76.4643	2015	3.3717	1.75968	2.80586		wPt-4687
											wPt-7142	3B	66.794	2015	3.41484	1.4189	1.84683		wPt-4711
											wPt-729788	NA	NA	2015	3.40116	1.49069	6.47128		wPt-4988
											wPt-730408	1A	74.5304	2015	3.06083	1.35635	1.2486		wPt-5006
											wPt-730475	NA	NA	2015	4.60305	1.74521	6.23119		wPt-5347
											wPt-730605	NA	NA	2015	4.18705	1.64235	5.72246		wPt-5367
											wPt-730718	NA	NA	2015	4.19023	1.64503	4.70129		wPt-5816
											wPt-730879	NA	NA	2015	3.05718	1.42405	3.61068		wPt-6160
											wPt-731020	NA	NA	2015	4.03782	1.6272	4.66713		wPt-6465
											wPt-732575	NA	NA	2015	4.24993	1.65243	4.73336		wPt-6560
											wPt-733035	6A	11.8433	2015	2.87595	1.95561	2.76264		wPt-6643
											wPt-733383	NA	NA	2015	3.71163	2.81456	5.09729		wPt-665327
											wPt-734132	NA	NA	2015	4.37038	1.68949	6.04501		wPt-665360
											wPt-741571	3B	65.4552	2015	3.63463	1.47619	2.21209		wPt-665749
											wPt-741749	NA	NA	BLUEs	4.37785	2.48144	5.22319		wPt-665961
											wPt-741980	1B	23.333	2015	3.32465	1.5593	1.71375		wPt-666223
											wPt-743775	3B	65.4552	2015	3.37047	1.42215	2.16203		wPt-666323
											wPt-7460	1B	NA	2015	3.53536	2.59592	3.28665		wPt-666389
											wPt-7491	1D	NA	2015	2.67491	1.33047	3.17083		wPt-666857
											wPt-7697	1D	NA	2015	4.07171	1.60807	4.42161		wPt-666963
											wPt-7901	2A	109.434	2015	2.70794	1.26815	0.646588		wPt-667843
											wPt-7957	1D	NA	2015	4.72317	1.75636	6.42889		wPt-668079
											wPt-8349	2B	47.0763	2013	4.32473	1.82973	7.47475		wPt-6687
											wPt-8513	3B	128.768	2013	3.97665	1.73453	2.6891		wPt-669607
											wPt-8545	1D	NA	2015	4.4601	1.72002	5.36079		wPt-671947
											wPt-9032	1B	72.9659	2015	2.91502	1.59482	2.79807		wPt-6969
											wPt-9310	3B	65.792	2015	3.38817	1.40755	2.02526		wPt-7057
											wPt-9433	3B	65.792	2015	3.38817	1.40755	2.02526		wPt-7066
											wPt-9997	2D	NA	2015	6.10682	3.61612	5.37499		wPt-7142
																			wPt-729788
																			wPt-730408
																			wPt-730475
																			wPt-730605
																			wPt-730718
																			wPt-730879
																			wPt-731020
																			wPt-732575
																			wPt-733035
																			wPt-733383
																			wPt-734132
																			wPt-741571
																			wPt-741749
																			wPt-741980
																			wPt-743775
																			wPt-7460
																			wPt-7491
																			wPt-7697
																			wPt-7901
																			wPt-7957
																			wPt-8349
																			wPt-8513
																			wPt-8545
																			wPt-9032
																			wPt-9310
																			wPt-9433
																			wPt-9997

## Sheet: S7 Table - (A)
S7 Table - (A). Number of favourable alleles per cultivar. A total of 72 marker alleles were associated with a favourable additive effect on AE.
	tPt-3719	wPt-0100	wPt-0484	wPt-10033	wPt-11024	wPt-1548	wPt-1685	wPt-1911	wPt-2737	wPt-2839	wPt-3698	wPt-3904	wPt-3937	wPt-3945	wPt-4427	wPt-4664	wPt-4687	wPt-4711	wPt-4988	wPt-5006	wPt-5347	wPt-5367	wPt-5816	wPt-6160	wPt-6465	wPt-6560	wPt-6643	wPt-665327	wPt-665360	wPt-665749	wPt-665961	wPt-666223	wPt-666323	wPt-666389	wPt-666857	wPt-666963	wPt-667843	wPt-668079	wPt-6687	wPt-669607	wPt-671947	wPt-6969	wPt-7057	wPt-7066	wPt-7142	wPt-729788	wPt-730408	wPt-730475	wPt-730605
TRI11082	1	1	1	1	1	1	1	0	1	1	0	0	1	1	1	1	1	1	1	0	1	1	0	0	1	1	0	1	1	1	1	1	1	0	1	1	1	1	1	0	1	1	1	1	1	1	0	1	1
TRI3831	1	1	1	0	0	1	0	1	1	0	0	1	-	0	0	0	0	0	0	0	0	0	0	0	1	0	1	0	0	0	1	1	1	0	1	0	1	0	1	0	0	1	0	1	0	0	0	0	0
TRI10705	1	1	1	1	1	1	1	1	1	1	1	1	1	1	1	1	1	1	1	1	1	1	1	1	1	1	1	1	1	1	1	1	1	1	1	1	1	1	1	1	1	1	1	0	1	1	1	1	1
TRI2679	1	0	0	0	0	1	1	1	1	1	0	1	1	1	1	1	1	1	1	0	1	1	1	0	0	1	1	1	1	1	1	1	1	0	1	1	1	1	1	1	1	1	1	1	0	1	0	1	1
TRI10703	1	1	1	1	1	1	0	1	1	0	1	1	1	0	0	1	0	0	0	1	1	1	1	1	1	0	1	0	0	0	1	1	1	1	1	0	1	0	1	1	0	1	0	0	1	0	1	0	0
TRI3874	0	1	1	0	0	0	0	1	1	0	0	0	0	0	0	0	0	0	0	0	0	1	1	0	1	0	0	0	0	0	1	1	1	0	1	0	1	0	0	0	0	1	0	1	0	0	0	0	0
TRI3569	1	1	0	0	0	1	0	1	1	0	0	0	1	0	0	0	0	0	0	0	0	1	1	0	0	0	0	0	0	0	1	1	1	0	1	0	1	0	0	1	0	1	0	1	0	0	0	0	0
TRI10707	1	1	1	1	1	1	0	1	1	1	1	1	1	1	1	1	-	1	-	1	1	-	1	1	1	-	1	1	1	1	1	1	1	1	1	-	1	1	1	1	1	1	0	-	1	1	1	-	1
TRI4041	1	1	-	1	1	1	1	1	1	1	1	1	1	1	1	1	1	1	1	1	1	1	1	0	-	1	0	1	1	1	1	1	1	1	1	1	1	1	1	0	1	1	1	1	1	1	1	1	1
TRI3570	1	0	0	0	0	1	1	1	1	1	0	1	1	1	1	1	1	1	1	1	1	0	0	0	0	1	1	1	1	1	1	1	1	0	1	1	1	1	1	1	1	1	1	1	0	1	0	1	1
TRI5332	1	1	1	1	1	1	1	1	1	1	0	1	1	1	1	1	1	1	1	1	1	1	1	0	1	1	1	1	1	1	1	1	1	1	1	1	1	1	1	0	1	1	1	0	1	1	0	1	1
TRI10709	1	1	1	1	1	1	-	1	1	0	1	1	1	-	0	1	-	1	0	-	-	1	-	1	1	0	1	1	-	-	1	1	1	1	1	-	1	0	1	1	0	1	0	0	1	1	1	1	-
TRI10311	1	-	0	1	1	1	1	1	-	1	-	0	1	1	1	1	1	1	1	1	1	1	-	0	0	1	1	1	1	1	1	1	-	0	1	1	1	1	-	1	1	1	1	1	1	1	0	1	1
TRI10336	1	1	0	0	0	1	1	1	1	1	1	1	1	1	1	1	1	1	1	1	1	1	0	0	0	1	1	1	1	1	1	1	1	1	1	1	1	1	1	0	1	1	1	1	0	1	1	1	1
TRI3925	1	0	1	0	0	1	0	1	1	0	0	1	1	0	0	1	0	0	0	0	0	1	0	0	1	0	1	0	0	0	1	1	1	1	1	0	1	0	0	1	0	1	0	0	0	0	0	0	0
TRI10710	1	1	1	1	1	1	0	1	1	0	1	1	1	0	-	1	0	0	0	1	1	1	1	1	1	0	1	0	-	0	1	1	1	1	1	0	1	0	-	1	0	1	0	0	1	0	1	0	0
TRI5386	1	1	1	0	0	1	1	1	1	1	0	0	1	1	1	1	1	1	1	1	1	1	1	0	1	1	1	1	1	1	1	1	1	1	1	1	1	1	0	0	1	1	1	1	0	1	0	1	1
TRI4013	0	1	0	0	0	0	1	1	1	-	1	1	1	1	1	0	-	1	1	0	1	1	0	0	0	1	0	1	1	1	1	1	1	0	1	1	1	1	1	0	1	1	1	1	0	1	1	1	1
TRI5425	1	1	0	0	0	1	0	-	1	0	0	0	0	0	0	0	0	0	0	0	0	1	0	0	0	0	0	0	0	0	1	1	1	0	1	0	1	0	0	0	0	1	0	1	0	0	0	0	0
TRI4919	1	1	0	0	0	1	1	1	1	1	1	1	1	1	1	1	1	1	1	1	1	1	1	0	0	1	1	1	1	1	1	1	1	1	1	1	1	1	1	0	1	1	1	1	0	1	1	1	1
TRI3633	1	1	1	1	1	1	1	1	1	1	1	1	1	1	1	1	1	1	1	1	1	1	1	0	1	1	1	1	1	1	1	1	1	1	1	1	1	1	1	0	1	1	1	1	1	1	1	1	1
TRI4563	1	1	1	1	1	1	1	1	1	1	0	1	1	1	1	0	1	1	1	1	1	1	1	1	1	1	1	1	1	1	1	1	1	-	1	1	1	1	1	1	1	1	1	1	1	1	0	1	1
TRI3631	1	0	0	1	1	1	1	1	1	1	1	1	1	1	1	1	1	1	1	0	1	1	1	0	0	1	1	1	1	1	1	1	1	1	1	1	1	1	1	0	1	1	1	1	1	1	1	1	1
TRI5692	1	0	0	1	1	1	1	1	1	1	0	1	1	1	1	1	1	1	1	1	1	1	0	0	0	1	1	1	1	1	1	1	1	1	1	1	1	1	0	1	1	1	1	1	1	1	0	1	1
TRI2619	1	0	1	1	1	1	-	1	-	1	1	1	1	1	1	-	-	1	1	1	1	1	1	0	1	1	1	1	1	1	1	1	1	0	1	1	1	1	1	1	1	1	1	1	1	1	1	1	1
TRI3987	1	-	0	0	0	1	-	2	1	1	1	1	1	1	1	1	1	1	1	1	1	1	0	0	-	1	1	1	1	1	1	1	1	1	0	1	0	1	1	1	1	1	1	1	0	1	1	1	1
TRI5342	1	1	0	1	1	1	1	1	1	1	0	1	1	1	1	1	1	1	1	1	-	1	1	0	0	1	1	1	1	1	1	1	1	1	1	1	1	1	1	0	1	1	1	1	1	1	0	1	1
TRI10702	1	1	1	1	1	1	1	1	1	1	1	1	1	1	1	1	1	1	1	0	0	1	1	-	1	1	1	1	1	1	1	1	1	1	1	1	1	1	1	0	1	1	-	0	1	1	1	1	1
TRI2656	1	1	0	1	1	1	1	1	1	-	1	1	1	1	-	1	1	1	1	1	1	1	1	0	0	1	1	1	1	-	1	1	1	1	1	1	1	-	1	0	1	1	1	1	1	1	1	1	1
TRI3564	0	1	1	0	0	0	0	1	1	0	1	1	1	0	0	1	0	0	0	1	1	0	0	0	1	0	0	0	0	0	1	1	1	0	1	0	1	0	0	0	0	1	0	0	0	0	1	0	0
TRI5653	1	0	0	1	1	1	1	1	1	1	0	1	0	1	1	0	1	1	1	1	1	1	1	0	0	1	1	1	1	1	1	1	1	0	1	1	1	1	0	0	1	1	1	1	1	1	-	1	1
TRI3438	0	1	0	1	1	-	1	1	1	1	0	1	1	1	1	1	1	1	1	1	1	1	0	0	0	1	1	1	1	1	1	1	0	0	1	1	1	1	0	0	1	1	1	1	1	1	0	1	1
TRI5438	1	1	1	-	0	1	1	1	-	1	1	0	1	1	1	1	1	1	1	1	1	1	1	0	1	1	1	1	1	1	1	1	1	1	1	1	1	1	-	1	1	1	1	1	0	1	1	1	1
TRI5603	1	0	0	1	1	1	1	0	0	1	0	1	1	1	1	1	1	1	1	0	1	1	1	0	0	1	1	1	1	1	1	1	1	1	1	1	1	1	0	0	1	1	1	0	1	1	0	1	1
TRI5325	1	1	1	1	1	1	1	1	1	1	0	1	1	1	1	1	1	1	1	1	1	1	1	0	1	1	1	1	1	1	1	1	1	1	1	1	1	1	1	0	1	1	1	0	1	1	0	1	1
TRI4081	0	1	0	0	0	0	0	1	1	0	0	1	1	0	0	0	0	0	0	0	0	0	1	0	0	0	1	0	0	0	1	1	1	0	1	0	1	0	1	0	0	1	0	1	0	0	0	0	0
TRI10591	1	-	0	0	0	1	1	1	-	-	0	0	-	1	1	1	1	1	1	-	0	0	1	0	0	1	-	1	1	1	-	1	1	0	1	1	1	1	1	1	1	-	1	-	0	1	0	1	1
TRI3926	1	1	0	0	0	1	-	1	1	0	0	0	1	0	0	1	0	0	0	-	-	1	1	0	0	0	1	0	0	0	1	1	1	0	1	0	1	0	-	1	0	1	0	-	0	0	0	0	0
TRI4148	1	-	0	0	0	-	0	1	1	1	0	0	1	0	0	0	0	0	0	0	0	1	0	0	0	0	-	0	0	0	1	1	1	0	1	0	1	0	0	0	0	1	0	1	0	0	0	0	0
TRI4141	0	1	0	0	0	0	0	1	1	0	0	1	1	0	0	0	0	0	0	0	0	1	0	0	0	0	0	0	0	0	1	1	1	0	1	0	1	0	0	0	0	1	0	1	0	0	0	0	0
TRI3126	0	1	0	1	1	0	1	1	1	1	0	1	1	1	1	0	1	1	1	1	1	1	1	1	0	1	0	1	1	1	1	1	0	0	1	1	1	1	1	1	1	1	1	1	1	1	0	1	1
TRI10340	1	1	0	0	0	1	1	1	1	1	1	1	1	1	1	1	0	1	1	1	1	1	0	0	0	1	1	1	1	1	1	1	1	1	1	1	1	1	1	0	1	1	1	1	0	1	1	1	1
TRI10338	1	1	0	0	-	1	1	1	1	1	1	1	1	1	1	1	1	1	1	1	1	1	0	0	0	1	1	1	1	1	1	1	1	1	1	1	1	1	1	0	1	1	1	1	0	1	1	1	1
TRI5304	1	1	0	1	1	1	1	1	1	1	0	0	0	1	1	1	1	1	1	1	1	1	1	0	0	1	0	1	1	1	1	1	0	0	1	1	1	1	1	0	1	1	1	1	1	1	0	1	1
TRI2889	1	1	1	1	1	1	1	1	1	1	0	1	1	1	1	0	1	1	1	1	1	1	0	0	1	1	-	1	1	1	1	1	1	0	1	1	1	1	1	0	1	1	1	1	1	1	0	1	1
TRI10780	0	1	-	1	1	-	1	1	1	1	-	0	1	1	1	0	1	1	1	0	0	1	-	0	-	1	1	1	1	1	1	1	1	-	1	1	1	1	0	0	1	-	1	1	-	1	1	1	1
TRI4940	1	1	0	1	1	1	1	1	1	1	1	0	0	1	1	1	1	1	1	1	1	1	1	0	0	1	1	1	1	1	1	1	1	1	1	1	1	1	1	0	1	1	1	1	1	1	1	1	1
TRI2513	1	1	0	1	1	1	1	1	1	1	1	1	1	1	1	1	1	1	1	1	1	1	0	0	0	1	1	1	1	1	1	1	1	1	1	1	1	1	1	0	1	1	1	1	1	1	1	1	1
TRI4942	1	1	0	1	1	1	1	1	1	1	0	0	0	1	1	1	1	1	1	1	-	1	1	0	0	1	0	1	1	1	1	1	0	0	1	1	1	1	1	0	1	1	1	1	1	1	0	1	1
TRI10688	1	0	0	0	0	1	-	1	1	0	0	0	1	1	0	0	0	0	0	1	1	0	0	0	0	0	1	1	1	0	-	1	1	0	1	1	1	-	0	0	1	1	-	0	0	1	0	1	-
TRI10692	1	1	0	1	1	1	-	1	1	-	1	0	0	1	1	0	1	1	1	-	0	-	1	0	0	1	1	1	1	1	1	1	1	0	1	1	1	1	1	0	1	-	1	1	1	1	1	1	1
TRI4145	1	1	0	0	0	1	0	-	1	0	1	1	1	1	1	0	1	1	0	0	-	-	1	0	0	0	0	1	1	0	1	1	1	0	1	1	1	-	0	0	1	0	-	1	0	1	1	1	-
TRI3964	1	1	0	1	1	1	1	1	1	1	0	1	1	1	1	1	1	1	1	1	1	1	0	0	0	1	1	1	1	1	1	1	1	1	1	1	1	1	1	0	1	1	1	1	1	1	0	1	1
TRI10785	1	1	0	0	0	1	1	1	1	1	0	-	1	1	1	0	1	1	1	0	0	0	0	0	0	1	0	1	1	1	-	1	1	0	1	1	1	1	0	0	1	1	1	1	0	1	0	1	1
TRI6094	1	1	0	1	1	1	1	1	1	1	0	0	0	1	1	0	1	1	1	1	1	1	1	0	0	1	1	1	1	1	1	1	1	0	1	1	1	1	0	0	1	1	1	1	1	1	-	1	1
TRI3955	1	0	1	1	1	1	1	-	1	1	0	1	1	1	1	0	1	1	1	0	1	1	0	0	1	1	1	1	1	1	1	1	1	0	1	1	1	1	1	1	1	1	1	1	1	1	0	1	1
TRI403	1	1	1	1	1	1	1	1	1	1	0	0	1	1	1	1	1	1	1	1	1	1	1	0	1	1	1	1	1	1	1	1	1	1	1	1	1	1	1	0	1	1	1	1	1	1	0	1	1
TRI4042	1	1	1	0	0	1	1	1	1	1	-	1	0	1	1	1	1	1	1	1	1	1	0	0	1	1	1	1	1	1	1	1	1	0	1	1	1	1	1	1	1	1	1	1	0	1	1	1	1
TRI3513	1	1	1	0	0	1	0	1	1	0	0	1	1	0	0	0	0	0	0	0	-	1	1	0	1	0	1	0	0	0	1	1	1	0	1	0	1	0	0	0	0	1	0	1	0	0	0	0	0
TRI4126	1	1	0	1	1	1	0	1	1	0	1	1	1	0	0	0	0	0	0	1	1	1	1	0	0	0	1	0	0	0	1	1	0	0	1	0	1	0	1	0	0	1	0	1	1	0	1	0	0
TRI4943	0	0	0	1	1	0	1	1	1	1	1	1	1	1	1	0	1	1	1	1	1	1	1	0	0	1	1	1	1	1	1	1	1	0	1	1	1	1	0	0	1	1	1	1	1	1	1	1	1
TRI5426	1	1	0	1	1	1	1	1	1	1	0	0	0	1	1	1	1	1	1	1	1	1	1	0	0	1	0	1	1	1	1	1	0	0	1	1	1	1	1	0	1	1	1	1	1	1	0	1	1
TRI5333	1	1	0	0	0	1	1	1	1	1	1	1	0	1	1	0	1	1	1	-	1	0	0	0	0	1	1	1	1	1	1	0	1	0	1	1	1	1	0	0	1	1	1	1	0	1	1	1	1
TRI10697	0	1	0	1	1	1	0	1	1	0	1	1	0	1	0	0	0	-	-	1	1	1	0	0	0	1	1	1	1	-	1	1	1	0	1	1	1	1	0	0	1	1	0	1	1	1	1	1	0
TRI4545	1	1	0	1	1	1	1	1	1	1	1	1	1	1	1	1	1	1	1	1	1	1	1	0	0	1	1	1	1	1	1	1	1	1	1	1	1	1	1	0	1	1	1	1	1	1	1	1	1
TRI4149	0	0	0	0	0	0	0	1	1	0	0	0	1	0	0	0	0	0	0	0	0	1	0	0	0	0	1	0	0	0	1	1	1	0	1	0	1	0	0	0	0	1	0	1	0	0	0	0	0
TRI10693	1	1	0	1	1	1	1	1	1	1	1	0	0	1	1	0	1	1	1	0	0	0	1	0	0	1	1	1	1	1	1	1	1	0	1	1	1	1	1	0	1	0	1	1	1	1	1	1	1
TRI4112	1	1	0	1	1	1	1	1	1	1	1	1	1	1	1	1	1	1	1	1	1	1	1	0	0	1	0	1	1	1	1	1	0	1	1	1	1	1	1	0	1	1	1	1	1	1	1	1	1
TRI10625	0	1	0	0	0	0	1	1	1	1	0	0	-	1	1	0	1	1	1	0	0	0	1	0	1	1	1	1	1	1	0	1	1	0	1	1	1	1	1	0	1	1	1	0	0	1	0	1	1
TRI11020	1	1	0	1	1	1	1	1	1	1	1	1	1	1	1	1	1	1	1	1	1	1	1	0	0	1	0	1	1	1	1	1	1	0	1	1	1	1	1	0	1	1	1	1	1	1	1	1	1
TRI10781	1	1	1	1	1	1	0	1	1	0	1	1	1	0	0	1	0	0	0	1	1	1	1	-	1	0	1	0	0	0	1	1	1	1	1	0	1	0	1	1	0	1	0	0	1	0	1	0	0
TRI3492	1	0	1	1	1	1	1	1	1	1	0	1	1	1	1	0	1	1	1	1	1	1	0	0	1	1	1	1	1	1	1	1	1	0	1	1	1	1	1	1	1	1	1	1	1	1	0	1	1
TRI3881	0	1	0	0	0	0	0	1	1	0	0	0	1	0	0	0	0	0	0	0	0	0	0	0	0	0	0	0	0	0	1	1	1	0	1	0	1	0	0	0	0	1	0	1	0	0	0	0	0
TRI6108	1	1	0	1	1	1	1	1	-	1	0	0	0	1	1	0	0	1	1	1	1	1	1	0	0	1	1	1	1	1	1	1	1	0	1	1	1	1	0	0	1	1	1	1	1	1	0	1	1
TRI4130	1	0	0	0	0	1	0	1	1	0	0	1	0	0	0	0	0	0	0	1	1	1	1	0	0	0	1	0	0	0	1	1	0	0	1	0	1	0	1	0	0	1	0	1	0	0	0	0	0
TRI4540	0	1	1	1	1	0	1	1	1	1	1	1	1	1	1	-	1	1	1	1	1	1	0	0	1	1	1	1	1	1	1	1	0	1	1	1	1	1	1	0	1	1	1	1	1	1	1	1	1
TRI6148	0	0	0	0	0	0	1	-	0	1	0	1	1	1	1	0	1	1	1	1	1	1	1	0	0	1	1	1	1	1	1	1	1	1	0	1	0	1	0	1	1	1	1	1	0	1	0	1	1
TRI4056	1	1	0	1	1	1	1	1	1	1	0	1	1	1	1	1	1	1	1	1	1	1	1	0	0	1	1	1	1	1	1	1	1	0	1	1	1	1	1	1	1	1	1	1	1	1	0	1	1
TRI10296	0	0	0	0	0	0	0	1	1	0	0	1	0	0	0	1	0	0	0	1	0	0	1	0	0	0	1	0	0	0	1	1	1	0	1	0	1	0	1	1	0	1	0	1	0	0	0	0	0
TRI3839	1	1	0	0	0	1	0	1	1	0	1	0	1	0	0	0	0	0	0	0	0	0	0	0	0	0	1	0	0	0	1	1	1	0	1	-	1	0	0	0	0	1	0	1	0	-	1	0	0
TRI3929	1	0	0	0	0	1	1	1	1	1	0	1	0	1	1	0	1	1	1	0	1	1	0	0	0	1	1	1	1	1	1	1	1	0	1	1	1	1	1	0	1	1	1	1	0	1	0	1	1
TRI2835	1	-	0	0	0	1	1	0	1	0	1	1	1	1	1	1	1	1	1	0	1	1	0	0	-	1	1	1	1	1	1	0	1	1	1	1	1	1	1	0	1	1	1	1	0	1	1	1	1
TRI4116	1	0	0	0	0	1	0	1	1	0	0	1	0	0	0	0	0	0	0	1	1	1	1	0	0	0	1	0	0	0	1	1	0	0	0	0	0	0	1	1	0	1	0	1	0	0	0	0	0
TRI5315	1	1	0	0	0	1	0	1	0	0	0	1	1	0	0	1	0	0	0	1	-	0	0	0	0	0	0	0	0	0	1	0	1	1	1	0	1	0	0	0	0	1	0	1	0	0	0	0	0
TRI5262	1	1	0	1	1	1	1	1	1	1	0	1	1	1	1	0	1	1	1	1	1	1	1	0	0	1	1	1	1	1	1	1	1	0	1	1	1	1	1	0	1	1	1	1	1	1	0	1	1
TRI3242	0	1	0	0	0	0	1	1	1	1	0	0	0	1	1	1	1	1	1	0	0	1	1	0	0	1	0	1	1	1	1	1	1	0	1	1	1	1	0	0	1	1	1	1	0	1	0	1	1
TRI4547	1	1	1	0	0	1	1	1	1	1	0	0	0	1	1	0	1	1	1	1	1	1	0	0	1	1	0	1	1	1	1	1	0	0	1	1	1	1	0	0	1	1	1	1	0	1	0	1	1
TRI4549	1	1	1	0	0	1	1	1	1	1	0	1	0	1	1	1	1	1	1	1	1	1	0	0	1	1	0	1	1	1	1	1	1	1	1	1	1	1	1	0	1	1	1	1	0	1	0	1	1
TRI3526	1	0	0	0	0	1	0	1	0	0	0	0	1	0	0	1	0	0	0	0	0	0	1	0	0	0	0	0	0	0	1	1	1	0	1	0	1	0	0	0	0	0	0	0	0	0	0	0	0
TRI3511	0	-	0	1	1	0	0	1	1	0	0	1	0	0	0	1	0	-	0	1	1	0	0	0	0	0	0	0	0	0	1	1	0	0	1	0	1	0	1	0	0	1	0	1	1	0	0	0	0
TRI5357	1	1	0	1	1	1	1	1	1	1	1	0	1	1	1	1	0	1	1	0	-	0	1	0	0	1	0	1	1	1	1	1	1	1	0	1	1	1	1	0	1	1	1	1	1	1	1	1	1
TRI4118	0	1	0	0	0	0	0	1	1	0	0	0	0	0	0	0	0	0	0	0	0	0	1	0	0	0	1	0	0	0	1	1	1	0	1	0	1	0	0	0	0	1	0	1	0	0	0	0	0
TRI5984	0	0	0	0	0	0	1	1	1	1	0	0	1	1	1	1	1	1	1	0	0	0	-	0	0	1	1	1	1	1	1	1	1	0	1	1	1	1	0	0	1	1	1	1	0	1	0	1	1
TRI5645	1	0	0	1	1	1	1	0	1	1	1	1	0	1	1	0	1	1	1	1	1	1	1	0	0	1	1	1	1	1	1	1	1	0	1	1	1	1	0	0	1	1	1	1	1	1	1	1	1
TRI3931	1	0	1	1	1	1	1	1	1	1	0	1	1	1	1	1	1	1	1	1	1	1	1	0	1	1	1	1	1	1	1	1	1	0	1	1	1	1	1	0	1	1	1	1	1	1	0	-	1
TRI3842	0	-	0	1	1	0	0	1	1	0	0	-	-	0	0	0	0	0	0	0	0	1	1	0	0	0	0	0	0	0	1	1	1	0	1	0	1	0	0	0	0	1	0	1	1	0	0	0	0
TRI4117	0	1	0	0	0	0	0	1	1	-	0	0	-	-	-	0	0	-	0	0	0	0	0	0	0	0	-	-	-	-	1	1	1	0	1	0	1	-	0	0	-	1	0	1	0	0	0	-	0
TRI4144	0	1	0	0	0	0	0	-	1	0	0	0	1	0	0	0	0	0	0	0	0	1	0	0	0	0	0	0	0	0	1	1	1	0	1	0	1	0	0	0	0	1	0	0	0	0	0	0	0
TRI10297	0	1	0	0	0	0	0	1	0	0	0	1	1	0	0	0	0	0	0	1	1	0	0	0	0	0	1	0	0	0	1	0	0	0	0	0	0	0	0	1	0	1	0	0	0	0	0	0	0
TRI4113	0	1	0	1	1	0	1	1	1	1	1	1	1	1	1	1	1	1	1	1	1	1	1	0	0	1	1	1	1	1	1	1	0	1	1	1	1	1	1	0	1	1	1	1	1	1	1	1	1
TRI3664	0	1	0	1	1	0	1	1	1	1	0	0	0	1	1	0	1	1	1	1	1	1	0	0	0	1	0	1	1	1	1	1	1	0	1	1	1	1	1	0	1	1	1	1	1	1	0	1	1
TRI4171	0	1	0	0	0	0	-	1	1	0	0	0	0	0	0	0	0	0	0	0	0	0	-	0	0	0	1	0	0	0	1	1	1	0	1	0	1	0	0	0	0	1	0	1	0	0	0	0	0
TRI10593	0	0	0	0	0	0	0	0	0	0	0	0	1	0	0	0	0	0	0	0	0	0	0	0	0	0	0	0	0	0	0	0	0	0	0	0	0	0	0	0	0	0	0	0	0	0	0	0	0
TRI6129	1	0	0	0	0	1	1	0	1	1	0	0	1	1	1	1	1	1	1	0	1	0	0	0	0	1	1	1	1	1	1	1	1	1	1	1	1	1	1	0	1	1	1	1	0	1	0	1	1
TRI3477	0	0	0	0	0	0	0	1	0	0	0	0	1	0	0	0	0	0	0	0	0	0	0	0	0	0	0	0	0	0	1	1	1	0	1	0	1	0	1	0	0	1	0	1	0	0	0	0	0
TRI5310	1	1	1	1	1	1	0	1	1	0	1	0	1	0	0	1	0	0	0	0	0	0	0	0	1	0	0	0	0	0	1	1	1	0	1	0	1	0	0	0	0	1	0	1	1	0	1	0	0
TRI10704	1	1	0	0	0	1	0	1	1	0	0	1	0	0	0	0	0	0	0	0	1	1	0	0	0	0	0	0	0	0	1	1	0	0	1	0	1	0	0	0	0	1	0	1	0	0	0	0	0
TRI4551	1	0	0	0	0	1	0	1	1	0	0	0	1	0	0	0	0	0	0	1	1	0	1	0	0	0	0	0	0	0	1	0	0	0	1	0	1	0	0	0	0	1	0	0	0	0	0	0	0
TRI3895	0	1	0	0	0	0	0	1	1	0	0	0	0	0	0	0	0	0	0	0	0	1	0	0	0	0	0	0	0	0	1	1	1	0	1	0	1	0	0	0	0	1	0	0	0	-	0	0	0
TRI10654	0	0	0	0	0	0	0	0	0	0	0	0	1	0	0	0	0	0	0	0	0	0	0	0	0	0	0	0	0	0	0	0	0	0	0	0	0	0	0	0	0	0	0	0	0	0	0	0	0
TRI10620	0	0	0	0	0	0	0	0	0	0	0	0	1	0	0	0	0	0	0	0	0	0	0	0	0	0	0	0	0	0	0	0	0	0	0	0	0	0	0	0	0	0	0	0	0	0	0	0	0
[truncated: 25 more columns]

## Sheet: S7 Table - (B)
S7 Table - (B). Number of unfavourable alleles per cultivar. A total of 27 marker alleles were associated with an unfavourable additive effect on AE.
	tPt-9065	wPt-0714	wPt-1140	wPt-1695	wPt-3922	wPt-4131	wPt-5114	wPt-6452	wPt-664719	wPt-664888	wPt-665169	wPt-666464	wPt-666616	wPt-671558	wPt-671568	wPt-672044	wPt-731374	wPt-732263	wPt-733128	wPt-7339	wPt-741094	wPt-743435	wPt-745076	wPt-798333	wPt-8741	wPt-8744	wPt-8796	Sum of Present Alleles	AE_BLUE values
TRI11082	0	1	0	0	0	0	0	0	0	0	0	1	0	0	0	0	0	0	0	0	1	0	1	0	1	1	0	6	20.92
TRI3831	0	0	0	0	0	0	0	0	0	1	1	0	1	0	1	0	0	0	0	1	0	1	0	0	1	0	-	7	20.64
TRI10705	0	0	0	0	0	0	0	0	0	0	0	0	0	0	0	0	0	0	0	0	0	0	0	0	0	0	1	1	20.44
TRI2679	0	0	0	0	1	0	0	0	0	0	0	0	0	1	0	0	0	0	0	0	0	1	0	0	0	0	0	3	19.53
TRI10703	0	0	0	0	0	0	0	0	0	1	0	0	0	0	0	0	0	0	0	0	0	0	0	0	0	0	0	1	19.47
TRI3874	1	1	0	1	0	0	1	1	1	0	1	0	0	0	1	1	0	0	1	0	0	0	1	0	1	0	1	13	19.33
TRI3569	0	-	0	0	1	0	0	1	0	0	0	1	0	0	0	0	0	0	0	0	0	0	1	0	1	0	0	5	18.85
TRI10707	0	0	0	0	-	0	0	0	0	1	0	0	0	0	0	0	-	0	0	-	0	0	0	0	0	0	-	1	18.76
TRI4041	0	0	0	0	1	0	0	0	0	0	0	1	0	0	0	0	0	0	0	0	0	0	0	0	1	0	0	3	18.7
TRI3570	0	0	0	0	1	1	0	0	0	0	0	0	0	1	0	0	0	0	0	1	0	1	0	1	0	0	0	6	18.67
TRI5332	0	1	0	1	0	0	1	0	1	0	1	1	0	0	1	1	1	0	0	0	0	0	1	0	1	0	0	11	18.53
TRI10709	0	0	0	0	0	0	0	0	0	0	1	0	0	0	1	0	0	0	0	0	0	0	0	1	0	0	0	3	18.53
TRI10311	0	-	0	0	1	0	0	0	0	0	1	-	0	0	1	0	0	0	0	0	0	0	1	0	-	0	1	5	18.47
TRI10336	0	0	0	0	1	0	0	-	0	0	1	0	0	0	1	0	0	0	0	1	0	0	0	0	1	0	0	5	18.06
TRI3925	0	0	0	0	0	1	0	0	0	0	1	0	0	0	1	0	0	0	0	0	0	0	-	1	1	0	0	5	17.96
TRI10710	0	0	0	0	0	0	0	0	0	1	0	0	0	0	0	0	0	0	0	0	0	0	0	0	0	0	-	1	17.79
TRI5386	0	1	0	0	0	0	0	0	0	0	1	0	0	0	1	0	1	0	1	0	0	0	1	0	1	0	0	7	17.74
TRI4013	-	1	0	1	1	0	1	0	1	0	0	0	0	0	0	1	0	0	0	0	0	0	1	-	1	0	0	8	17.38
TRI5425	0	-	0	0	1	0	0	0	0	0	1	0	0	0	1	0	0	0	1	0	0	0	-	0	1	0	0	5	17.37
TRI4919	0	1	0	0	1	0	0	0	0	0	0	0	0	0	0	0	0	1	-	0	0	0	1	0	1	0	0	5	17.2
TRI3633	-	0	0	0	0	0	0	0	0	0	1	0	0	0	1	0	0	0	0	0	0	0	0	0	1	0	0	3	17.17
TRI4563	0	1	0	0	0	1	0	0	0	1	0	0	0	0	0	0	0	0	1	1	0	0	1	1	1	0	1	9	17.1
TRI3631	0	0	0	0	1	0	0	0	0	0	1	0	0	0	1	0	0	0	0	1	0	0	0	0	0	0	1	5	17.09
TRI5692	0	1	0	0	1	0	0	0	0	0	0	0	0	0	0	0	0	0	0	0	0	0	1	0	1	0	0	4	16.85
TRI2619	0	0	0	0	0	0	0	0	0	0	0	0	0	1	0	0	0	0	0	0	0	1	0	0	1	0	0	3	16.74
TRI3987	0	0	0	0	1	1	0	0	0	0	0	0	0	0	0	0	1	0	0	1	0	1	0	1	1	0	0	7	16.38
TRI5342	0	0	0	0	1	0	0	0	0	0	1	0	0	0	1	0	0	0	0	0	0	0	0	0	1	0	0	4	16.33
TRI10702	0	0	0	0	0	0	0	0	0	0	0	0	0	0	0	0	0	0	0	0	0	0	0	0	1	0	0	1	16.31
TRI2656	0	0	0	0	1	0	0	0	0	0	1	0	0	0	1	0	0	0	0	0	0	0	0	0	0	0	0	3	16.15
TRI3564	0	0	0	0	0	1	0	1	0	0	1	0	1	0	1	0	0	0	0	1	0	0	0	1	1	0	0	8	16.01
TRI5653	0	1	0	0	1	1	0	1	0	0	-	0	0	0	-	0	0	0	0	1	0	1	-	1	1	0	0	8	15.97
TRI3438	0	0	0	0	1	0	0	0	0	0	1	0	0	0	1	0	0	0	0	0	0	1	0	0	1	0	0	5	15.93
TRI5438	0	0	0	0	1	0	0	0	0	0	1	0	0	1	1	0	0	0	1	0	0	1	0	0	1	0	0	7	15.8
TRI5603	0	0	0	0	1	0	0	0	0	-	0	0	0	0	0	0	0	0	0	1	0	0	0	0	-	0	0	2	15.68
TRI5325	0	1	0	1	0	0	1	0	1	0	1	1	0	0	1	1	1	0	0	0	0	0	1	0	1	0	0	11	15.61
TRI4081	0	0	0	0	1	1	0	0	0	0	1	0	0	0	1	0	0	0	0	1	0	0	-	1	1	0	1	8	15.48
TRI10591	0	1	1	0	1	0	0	1	0	0	0	-	-	1	0	0	0	0	1	1	0	1	1	-	1	0	1	11	15.44
TRI3926	0	0	0	0	1	0	0	0	0	0	0	0	0	0	0	0	0	0	0	0	0	0	0	0	1	0	0	2	15.15
TRI4148	1	1	0	1	1	-	1	1	1	0	0	1	0	1	0	1	0	0	1	0	0	1	1	0	1	0	1	15	15.08
TRI4141	0	1	0	1	1	-	1	1	1	0	0	0	1	0	0	1	1	0	0	0	0	1	1	0	1	0	1	13	14.92
TRI3126	0	1	0	0	1	1	0	0	0	1	1	0	1	1	1	0	0	0	0	0	0	1	1	1	1	0	1	13	14.9
TRI10340	0	0	0	0	1	0	0	0	0	0	0	0	0	0	0	0	0	0	0	1	0	1	0	-	0	0	0	3	14.9
TRI10338	0	0	0	-	1	0	0	0	0	0	0	0	0	0	0	0	0	0	0	1	0	1	-	0	0	0	0	3	14.82
TRI5304	0	0	0	0	1	0	0	-	0	0	0	1	0	0	0	0	0	0	0	1	0	0	0	0	1	0	0	4	14.77
TRI2889	0	0	0	1	0	1	1	0	1	0	1	0	0	1	1	1	0	0	0	0	0	1	1	1	1	0	0	12	14.73
TRI10780	0	1	1	1	1	0	1	0	1	0	1	0	0	0	1	1	1	-	1	-	1	-	1	0	1	1	1	16	14.65
TRI4940	0	-	0	0	1	-	0	0	0	0	1	0	0	1	1	0	0	0	0	0	0	1	0	0	1	0	0	6	14.55
TRI2513	0	0	0	1	1	0	1	0	1	0	1	0	0	0	1	1	0	0	0	0	0	1	0	0	1	0	1	10	14.53
TRI4942	0	0	0	0	1	0	0	0	0	0	0	1	0	0	0	0	0	0	0	1	0	0	0	0	1	0	0	4	13.91
TRI10688	0	1	0	1	1	0	1	1	1	0	0	-	0	0	0	1	0	0	1	1	0	1	1	0	1	0	1	13	13.88
TRI10692	0	0	1	0	1	0	0	1	0	0	0	0	0	0	0	0	0	0	0	1	1	1	1	0	1	1	1	10	13.7
TRI4145	0	1	0	0	1	1	0	0	0	0	0	0	0	0	-	0	0	0	0	1	0	0	1	1	1	0	1	8	13.63
TRI3964	0	0	0	0	1	0	0	0	0	0	1	0	0	1	1	0	0	0	0	0	0	1	0	0	1	0	0	6	13.6
TRI10785	1	1	0	1	1	0	1	-	1	0	0	1	1	0	0	1	0	0	1	1	0	0	1	0	1	0	1	14	13.57
TRI6094	-	1	0	0	1	1	0	0	0	0	1	0	1	0	1	0	0	0	0	1	0	0	1	1	1	0	0	10	13.4
TRI3955	0	0	0	0	0	0	0	0	0	0	0	0	0	1	0	0	0	0	0	-	0	1	0	0	1	0	0	3	13.37
TRI403	0	0	0	0	0	0	0	0	0	0	0	1	0	0	1	0	0	0	1	0	0	0	0	0	1	0	0	4	13.09
TRI4042	0	1	0	0	0	0	0	0	0	0	0	0	0	0	0	0	1	0	0	0	0	1	1	0	-	0	1	5	12.83
TRI3513	0	1	0	0	0	1	0	0	0	0	1	0	0	0	1	0	0	0	0	0	0	0	1	1	1	1	0	8	12.78
TRI4126	0	0	0	0	1	1	0	0	0	0	1	0	0	0	1	0	0	0	0	0	0	1	0	1	1	0	0	7	12.78
TRI4943	0	1	0	0	1	0	0	0	0	0	1	0	0	0	1	0	0	0	1	0	0	0	1	0	1	0	0	7	12.67
TRI5426	0	0	0	0	1	0	0	0	0	0	0	1	0	0	0	0	0	0	0	1	0	0	0	0	1	0	0	4	12.66
TRI5333	0	-	0	0	1	1	0	0	0	0	0	1	0	0	0	0	0	1	0	1	0	0	1	1	1	0	0	8	12.6
TRI10697	0	1	0	0	1	0	1	-	1	0	0	0	0	0	0	1	0	0	0	0	0	1	1	0	1	0	0	8	12.58
TRI4545	0	0	0	0	1	0	0	0	0	0	1	0	0	0	1	0	0	0	-	0	0	0	0	0	1	0	0	4	12.54
TRI4149	-	1	0	1	1	0	1	1	1	0	0	1	0	1	0	1	0	0	1	0	0	1	1	0	1	0	0	13	12.25
TRI10693	0	-	1	0	1	0	0	1	0	0	0	0	0	0	0	0	0	0	0	1	1	1	-	0	1	1	1	9	12.14
TRI4112	0	1	1	0	1	0	0	0	0	0	0	1	0	0	0	0	1	0	0	1	0	0	1	0	1	0	0	8	12.12
TRI10625	0	-	1	1	1	0	1	1	1	0	1	1	0	0	1	1	1	0	1	1	1	1	1	0	1	1	1	19	12.11
TRI11020	0	0	0	0	1	0	0	0	0	0	1	0	0	0	1	0	0	0	0	0	0	0	0	0	1	0	0	4	12.1
TRI10781	0	0	0	0	0	0	0	0	0	1	0	0	0	0	0	0	0	0	0	0	0	0	0	0	0	0	0	1	11.96
TRI3492	0	0	0	0	0	1	0	0	0	0	0	0	0	1	0	0	0	0	0	0	0	1	0	1	1	0	0	5	11.87
TRI3881	0	1	0	0	1	0	0	1	0	0	0	1	1	1	0	0	1	0	1	1	1	0	1	0	1	1	0	13	11.87
TRI6108	0	-	0	0	1	1	0	0	0	0	1	0	1	0	1	0	0	0	0	1	0	0	-	1	1	0	0	8	11.86
TRI4130	1	0	0	0	1	1	0	1	0	0	1	0	0	0	1	0	0	0	0	0	0	1	0	1	1	0	0	9	11.7
TRI4540	0	0	0	0	0	1	0	0	0	0	1	0	0	0	1	0	0	0	0	0	1	0	0	1	1	1	0	7	11.43
TRI6148	0	1	0	0	1	0	0	0	0	0	0	0	0	0	0	0	1	0	0	0	0	1	1	0	1	0	0	6	11.32
TRI4056	0	0	0	0	1	1	0	-	0	0	1	0	-	0	1	0	0	0	0	0	-	-	0	1	1	-	0	6	11.1
TRI10296	0	0	0	0	1	1	0	0	0	0	1	0	0	0	1	0	0	0	0	1	0	0	0	1	1	0	0	7	10.83
TRI3839	0	0	0	0	1	-	0	0	0	0	1	0	0	0	1	0	0	0	0	1	0	1	0	0	1	0	1	7	10.76
TRI3929	0	0	0	1	1	1	1	0	1	0	1	0	0	0	1	1	1	0	0	0	0	-	-	1	1	0	-	11	10.68
TRI2835	0	0	0	0	1	0	0	0	0	0	1	1	0	0	1	0	1	0	-	0	1	0	-	0	1	1	0	8	10.41
TRI4116	0	0	0	1	1	1	1	1	1	0	1	0	0	0	1	1	0	0	1	0	0	1	-	1	1	0	0	13	10.34
TRI5315	0	1	0	0	1	0	0	0	0	0	1	0	1	0	1	0	0	-	0	1	0	0	1	0	1	0	0	8	10.27
TRI5262	0	0	0	0	1	0	0	0	0	0	1	0	0	0	1	0	0	0	0	0	0	0	0	0	1	0	0	4	10.03
TRI3242	1	1	0	1	1	0	1	1	1	0	0	1	0	0	0	1	1	0	0	0	0	0	1	0	1	0	0	12	10.01
TRI4547	0	0	0	1	0	1	1	0	1	0	1	0	0	0	1	1	1	0	0	0	0	0	1	1	1	0	1	12	9.6
TRI4549	0	1	0	0	0	0	0	0	0	0	1	1	0	0	1	0	1	0	0	0	0	1	1	0	1	0	1	9	9.6
TRI3526	0	0	1	1	1	1	1	1	1	1	1	1	1	1	1	1	0	1	1	1	0	1	0	1	1	0	1	21	9.58
TRI3511	0	1	0	0	1	0	0	0	0	0	1	1	0	1	1	0	1	1	0	1	0	1	1	0	1	0	1	13	9.38
TRI5357	-	1	1	0	1	1	0	1	0	0	1	1	0	0	1	0	0	0	0	1	1	0	1	0	1	1	0	13	9.25
TRI4118	0	0	0	1	1	1	1	0	1	0	1	1	0	0	1	1	0	0	1	1	0	1	0	1	1	0	0	14	9.07
TRI5984	0	1	0	0	1	0	0	1	0	0	0	1	0	0	0	0	0	1	0	1	0	1	1	0	0	0	1	9	8.9
TRI5645	0	1	0	0	1	1	0	0	0	0	1	0	0	0	1	0	0	0	0	1	1	0	1	1	1	1	0	11	8.79
TRI3931	0	1	0	0	0	1	0	0	0	0	1	0	0	0	1	0	0	0	0	0	1	0	1	1	1	1	0	9	8.7
TRI3842	0	1	0	1	1	1	1	0	1	1	1	-	0	1	1	1	0	1	1	-	0	1	1	1	1	0	1	18	8.61
TRI4117	0	0	0	1	1	1	1	-	1	0	1	1	0	0	1	1	0	0	1	1	1	1	0	1	1	1	0	16	8.45
TRI4144	1	0	0	1	1	0	1	1	1	-	1	1	1	0	1	1	-	0	-	0	0	1	-	-	1	0	1	14	8.22
TRI10297	0	1	1	1	1	1	1	0	1	0	1	0	0	0	1	1	0	0	0	1	0	1	1	1	1	0	1	16	8.19
TRI4113	0	1	1	0	1	0	0	0	0	0	1	-	1	0	1	0	1	0	0	0	0	0	1	0	1	0	0	9	8.06
TRI3664	0	1	0	1	1	0	1	0	1	0	0	1	0	0	0	1	0	0	0	1	0	0	1	0	1	0	0	10	7.95
TRI4171	0	0	0	1	1	1	1	0	1	0	1	1	-	0	1	1	0	-	1	1	0	1	0	1	1	0	0	14	7.91
TRI10593	1	1	1	1	1	1	1	1	1	1	1	1	1	1	1	1	1	1	1	1	1	1	1	1	1	1	1	27	7.66
TRI6129	0	1	0	0	1	0	0	0	0	0	1	1	0	0	1	0	1	0	0	1	0	0	1	0	1	0	0	9	7.19
TRI3477	0	1	1	-	1	1	1	0	1	0	1	0	0	1	1	1	0	1	1	1	1	1	1	1	1	1	1	20	7.01
TRI5310	0	1	0	0	0	0	0	0	0	0	1	0	1	0	1	0	0	0	0	1	0	0	1	0	1	0	0	7	6.93
TRI10704	0	1	0	1	1	1	1	0	1	0	1	0	0	1	1	1	0	0	0	0	0	1	1	1	1	0	1	15	6.76
TRI4551	0	1	0	1	1	1	-	0	-	1	1	0	1	0	1	-	0	0	0	1	0	1	1	1	1	0	0	13	6.04
TRI3895	0	1	0	1	1	1	1	1	1	1	1	0	0	1	1	1	1	1	1	0	0	1	1	1	1	0	0	19	5.88
TRI10654	1	1	1	1	1	1	1	1	1	1	1	1	1	1	1	1	1	1	1	1	1	1	1	1	1	1	1	27	4.73
TRI10620	1	1	1	1	1	1	1	1	1	1	1	1	1	1	1	1	1	1	1	1	1	1	1	1	1	1	1	27	2.94
